# Supplementary material for: Quantitative analysis of global protein stability rates in tissues
Source: Sci Rep. 2020 Sep 29;10:15983. doi: 10.1038/s41598-020-72410-y (PMC7524747; doi:10.1038/s41598-020-72410-y)
Supplement: Supplementary file 3 — Supplementary file3 [file 41598_2020_72410_MOESM3_ESM.xlsx]

## Sheet: TITLEpage
Quantitative Analysis of Global Protein Stability Rates in Tissues
Daniel B. McClatchy1, Salvador Martínez-Bartolomé1 , Yu Gao2, Mathieu Lavallée-Adam1,3, and John R. Yates1*
1 Department of Molecular Medicine, The Scripps Research Institute, La Jolla, CA, USA
2 College of Pharmacy, University of Illinois at Chicago, Chicago, IL, USA
3 Department of Biochemistry, Microbiology and Immunology and Ottawa Institute of Systems Biology, University of Ottawa, Ottawa, ON, CAN

## Sheet: TableS1
Locus_Protein	Gene	Day0	Day3.average	Day7.average	day14.average	Day3.rsd	Day7.rsd	Day14.rsd	Description_Protein	Slopes
P62259	1433E	-0.0202027	-0.206464	-0.510252	-1.31347	-1.08758	-0.343859	-0.0849879	14-3-3 protein epsilon OS=Mus musculus GN=Ywhae PE=1 SV=1	-0.0934313
P68510	1433F	-0.248461	-0.562719	-0.792925	-1.73799	-0.519387	-0.415282	-0.0663893	14-3-3 protein eta OS=Mus musculus GN=Ywhah PE=1 SV=2	-0.104709
P61982	1433G	-0.235722	-0.50866	-0.576299	-1.70092	-0.60725	-0.361315	-0.0687121	14-3-3 protein gamma OS=Mus musculus GN=Ywhag PE=1 SV=2	-0.102212
P68254-2	1433T	-0.0304592	-0.229068	-0.542215	-1.65205	-1.14815	-0.303071	-0.098936	Isoform 2 of 14-3-3 protein theta OS=Mus musculus GN=Ywhaq	-0.11717
P63101	1433Z	-0.0512933	-0.226162	-0.548884	-1.63184	-1.3757	-0.396802	-0.0798891	14-3-3 protein zeta/delta OS=Mus musculus GN=Ywhaz PE=1 SV=1	-0.114703
Q76MZ3	2AAA	-0.0512933	-0.607857	-1.09679	-2.17827	-0.369918	-0.144071	-0.0230623	Serine/threonine-protein phosphatase 2A 65 kDa regulatory subunit A alpha isoform OS=Mus musculus GN=Ppp2r1a PE=1 SV=3	-0.149015
P42208	Sept2	0.0198026	-0.234601	-0.673211	-0.994496	-1.05781	-0.20667	-0.0271841	Septin-2 OS=Mus musculus GN=Sept2 PE=1 SV=2	-0.073129
P28661-2	Sept4	-0.0512933	-0.603191	-1.23468	-2.30594	-0.312689	-0.193321	-0.04353	Isoform 2 of Septin-4 OS=Mus musculus GN=Sept4	-0.15968
Q9R1T4-2	Sept6	-0.0304592	-0.127944	-0.208006	-0.779784	-1.4718	-0.975461	-0.126218	Isoform I of Septin-6 OS=Mus musculus GN=Sept6	-0.0534517
O55131	Sept7	-0.0100503	-0.292094	-0.613454	-1.12082	-0.806831	-0.165114	-0.0694055	Septin-7 OS=Mus musculus GN=Sept7 PE=1 SV=1	-0.0785766
Q8CHH9-2	Sept8	-0.0304592	-0.214972	-0.465448	-1.04484	-1.06097	-0.34371	-0.110432	Isoform 2 of Septin-8 OS=Mus musculus GN=Sept8	-0.0726958
P12023-2	A4	-0.0512933	-2.03825	-2.46409	-2.38032	-0.13017	-0.0942384	-0.0676442	Isoform APP695 of Amyloid beta A4 protein OS=Mus musculus GN=App	-0.137128
Q3UHJ0-2	AAK1	-0.0725707	-0.534344	-0.979092	-2.12768	-0.442508	-0.190589	-0.0711932	Isoform 2 of AP2-associated protein kinase 1 OS=Mus musculus GN=Aak1	-0.145109
P05201	AATC	-0.0304592	-0.29785	-0.448512	-1.26742	-0.588626	-0.181055	-0.109881	Aspartate aminotransferase, cytoplasmic OS=Mus musculus GN=Got1 PE=1 SV=3	-0.0864691
P05202	AATM	-0.0512933	-0.0587454	-0.0941899	-0.598015	-3.61643	-1.91429	-0.231249	Aspartate aminotransferase, mitochondrial OS=Mus musculus GN=Got2 PE=1 SV=1	-0.0399483
Q8JZN5	ACAD9	-0.150823	-0.293191	-0.410421	-1.14817	-1.35171	-0.519369	-0.139487	Acyl-CoA dehydrogenase family member 9, mitochondrial OS=Mus musculus GN=Acad9 PE=1 SV=2	-0.0710118
P51174	ACADL	-0.0833816	-0.0726855	-0.352081	-0.980623	-2.8521	-0.675407	-0.115916	Long-chain specific acyl-CoA dehydrogenase, mitochondrial OS=Mus musculus GN=Acadl PE=1 SV=2	-0.0679884
P45952	ACADM	-0.0512933	-0.296105	-0.764823	-1.72243	-0.677455	-0.225013	-0.0890862	Medium-chain specific acyl-CoA dehydrogenase, mitochondrial OS=Mus musculus GN=Acadm PE=1 SV=1	-0.121347
Q99PU5	ACBG1	-0.040822	-0.825051	-1.75464	-2.51547	-0.297938	-0.140647	-0.120533	Long-chain-fatty-acid--CoA ligase ACSBG1 OS=Mus musculus GN=Acsbg1 PE=1 SV=1	-0.174167
P31786	ACBP	-0.0618754	-0.371694	-0.548559	-0.904824	-0.949807	-0.197559	-0.135897	Acyl-CoA-binding protein OS=Mus musculus GN=Dbi PE=1 SV=2	-0.0572801
Q91V92	ACLY	-0.0100503	-0.418956	-0.859666	-1.85409	-0.489976	-0.178059	-0.0200968	ATP-citrate synthase OS=Mus musculus GN=Acly PE=1 SV=1	-0.130684
Q99KI0	ACON	-0.0100503	-0.0936827	-0.105027	-0.674258	-2.22082	-0.959404	-0.0779838	Aconitate hydratase, mitochondrial OS=Mus musculus GN=Aco2 PE=1 SV=1	-0.0468886
P62737	ACTA	-0.162519	-0.16921	-0.401208	-1.01012	-1.42332	-0.442554	-0.143116	Actin, aortic smooth muscle OS=Mus musculus GN=Acta2 PE=1 SV=1	-0.0636312
P63260	ACTG	0.00995033	-0.0158929	-0.233189	-0.764733	-12.3082	-0.563203	-0.116379	Actin, cytoplasmic 2 OS=Mus musculus GN=Actg1 PE=1 SV=1	-0.0578462
Q7TPR4	ACTN1	0.19062	-0.16943	-0.19491	-0.888522	-1.26731	-1.40284	-0.137316	Alpha-actinin-1 OS=Mus musculus GN=Actn1 PE=1 SV=1	-0.0721683
P57780	ACTN4	0.0198026	-0.386094	-0.802315	-1.5614	-0.562075	-0.225496	-0.0305235	Alpha-actinin-4 OS=Mus musculus GN=Actn4 PE=1 SV=1	-0.111401
Q8R3P0	ACY2	0.0295588	-0.0890318	-0.784493	-1.28233	-4.45947	-0.323997	-0.13222	Aspartoacylase OS=Mus musculus GN=Aspa PE=1 SV=2	-0.0995761
Q9QYC0-2	ADDA	-0.0512933	-0.291592	-0.63523	-1.31265	-0.880513	-0.308187	-0.0766919	Isoform 2 of Alpha-adducin OS=Mus musculus GN=Add1	-0.0904901
Q9QYB8	ADDB	-0.040822	-0.267131	-0.411038	-1.2386	-1.00082	-0.318771	-0.15169	Beta-adducin OS=Mus musculus GN=Add2 PE=1 SV=4	-0.0843046
Q9QYB5-2	ADDG	0	-0.554623	-1.19944	-2.39582	-0.396693	-0.195494	-0.112572	Isoform 1 of Gamma-adducin OS=Mus musculus GN=Add3	-0.17002
P28474	ADHX	-0.0833816	-0.14028	-0.473546	-1.29643	-1.1674	-0.107552	-0.145974	Alcohol dehydrogenase class-3 OS=Mus musculus GN=Adh5 PE=1 SV=3	-0.0902167
P48962	ADT1	-0.0100503	-0.195544	-0.278538	-1.12448	-1.32555	-0.834113	-0.117151	ADP/ATP translocase 1 OS=Mus musculus GN=Slc25a4 PE=1 SV=4	-0.078431
P51881	ADT2	-0.0100503	-0.185639	-0.16447	-0.78787	-1.45697	-1.05358	-0.304102	ADP/ATP translocase 2 OS=Mus musculus GN=Slc25a5 PE=1 SV=3	-0.0531837
Q9ESW4	AGK	-0.0202027	-0.287128	-0.52105	-1.38992	-1.51416	-0.414135	-0.074462	Acylglycerol kinase, mitochondrial OS=Mus musculus GN=Agk PE=1 SV=1	-0.0968891
Q8BK64	AHSA1	0.0392207	-0.567184	-1.0814	-1.91822	-0.627149	-0.244453	-0.4132	Activator of 90 kDa heat shock protein ATPase homolog 1 OS=Mus musculus GN=Ahsa1 PE=2 SV=2	-0.136008
Q9Z0X1	AIFM1	-0.0202027	-0.0976748	-0.24725	-0.842894	-1.4672	-1.00038	-0.249998	Apoptosis-inducing factor 1, mitochondrial OS=Mus musculus GN=Aifm1 PE=1 SV=1	-0.0597833
P24549	AL1A1	0	-0.179279	-0.610527	-1.49249	-1.41677	-0.385201	-0.105909	Retinal dehydrogenase 1 OS=Mus musculus GN=Aldh1a1 PE=1 SV=5	-0.109206
Q8R0Y6	AL1L1	-0.040822	-0.249917	-0.701084	-1.43502	-0.53036	-0.0870141	-0.108621	Cytosolic 10-formyltetrahydrofolate dehydrogenase OS=Mus musculus GN=Aldh1l1 PE=1 SV=1	-0.101696
Q9DBF1-2	AL7A1	-0.0304592	-0.257778	-0.449127	-1.26512	-1.02609	-0.341651	-0.0870377	Isoform 2 of Alpha-aminoadipic semialdehyde dehydrogenase OS=Mus musculus GN=Aldh7a1	-0.0873998
P07724	ALBU	-0.0512933	-0.85465	-1.85688	-2.4084	-0.427535	-0.0534946	-0.135264	Serum albumin OS=Mus musculus GN=Alb PE=1 SV=3	-0.165931
P05064	ALDOA	0.173953	-0.346236	-0.785828	-1.9945	-0.769814	-0.214396	-0.0572815	Fructose-bisphosphate aldolase A OS=Mus musculus GN=Aldoa PE=1 SV=2	-0.152244
P05063	ALDOC	-0.0512933	-0.420911	-1.23144	-2.37697	-0.516841	-0.178164	-0.0542002	Fructose-bisphosphate aldolase C OS=Mus musculus GN=Aldoc PE=1 SV=4	-0.169788
Q7TQF7	AMPH	-0.0943107	-0.0179058	-0.288168	-0.995921	-13.8711	-0.719949	-0.0706742	Amphiphysin OS=Mus musculus GN=Amph PE=1 SV=1	-0.0694178
P14824	ANXA6	-0.0202027	-0.338724	-0.892727	-1.93727	-0.526694	-0.250136	-0.121711	Annexin A6 OS=Mus musculus GN=Anxa6 PE=1 SV=3	-0.138668
Q61548-2	AP180	-0.0833816	-0.0564963	-0.182635	-0.722685	-6.04613	-0.629297	-0.512609	Isoform Short of Clathrin coat assembly protein AP180 OS=Mus musculus GN=Snap91	-0.0481303
O35643	AP1B1	-0.0304592	-0.199037	-0.423693	-1.16262	-1.14058	-0.473428	-0.0687043	AP-1 complex subunit beta-1 OS=Mus musculus GN=Ap1b1 PE=2 SV=2	-0.0813164
P17426-2	AP2A1	-0.0943107	-0.199221	-0.457122	-1.26475	-1.00809	-0.476424	-0.0832288	Isoform B of AP-2 complex subunit alpha-1 OS=Mus musculus GN=Ap2a1	-0.0855597
P17427	AP2A2	-0.0100503	-0.139517	-0.408059	-1.13108	-1.36609	-0.644972	-0.0684432	AP-2 complex subunit alpha-2 OS=Mus musculus GN=Ap2a2 PE=1 SV=2	-0.0816165
Q9DBG3-2	AP2B1	-0.0304592	-0.226467	-0.348876	-1.08408	-1.21911	-0.622708	-0.114749	Isoform 2 of AP-2 complex subunit beta OS=Mus musculus GN=Ap2b1	-0.0741756
P62743	AP2S1	-0.105361	-0.053108	-0.153272	-1.11481	-3.67852	-0.890012	-0.123506	AP-2 complex subunit sigma OS=Mus musculus GN=Ap2s1 PE=1 SV=1	-0.0752754
Q9JME5	AP3B2	-0.040822	-0.460555	-1.0235	-2.10389	-0.908108	-0.0732281	-0.0851128	AP-3 complex subunit beta-2 OS=Mus musculus GN=Ap3b2 PE=1 SV=2	-0.147527
O54774	AP3D1	0.0198026	-0.490025	-0.914587	-1.96782	-0.394964	-0.15601	-0.036368	AP-3 complex subunit delta-1 OS=Mus musculus GN=Ap3d1 PE=1 SV=1	-0.139144
P08226	APOE	-0.0618754	-2.83906	-2.60802	-2.54724	-0.1683	-0.202844	-0.100537	Apolipoprotein E OS=Mus musculus GN=Apoe PE=1 SV=2	-0.128159
P84078	ARF1	-0.0725707	-0.351022	-0.829538	-1.62305	-0.460217	-0.06479	-0.12512	ADP-ribosylation factor 1 OS=Mus musculus GN=Arf1 PE=1 SV=2	-0.112049
P61205	ARF3	-0.0725707	-0.351022	-0.829538	-1.62305	-0.460217	-0.06479	-0.12512	ADP-ribosylation factor 3 OS=Mus musculus GN=Arf3 PE=2 SV=2	-0.112049
P61750	ARF4	-0.105361	-0.532358	-1.0874	-2.18104	-0.76435	-0.274442	-0.048263	ADP-ribosylation factor 4 OS=Mus musculus GN=Arf4 PE=1 SV=2	-0.148241
P84084	ARF5	-0.105361	-0.47973	-0.961636	-2.10666	-0.149607	-0.0949489	-0.0963967	ADP-ribosylation factor 5 OS=Mus musculus GN=Arf5 PE=1 SV=2	-0.143123
Q8VEH3	ARL8A	-0.210721	-0.513615	-1.2312	-2.33919	-0.604275	-0.232551	-0.32693	ADP-ribosylation factor-like protein 8A OS=Mus musculus GN=Arl8a PE=2 SV=1	-0.155814
Q9CQW2	ARL8B	-0.210721	-0.805326	-1.28597	-2.77829	-0.457196	-0.0433519	-0.165265	ADP-ribosylation factor-like protein 8B OS=Mus musculus GN=Arl8b PE=2 SV=1	-0.180291
P61161	ARP2	0.00995033	-0.20623	-0.421817	-1.17586	-1.08218	-0.324303	-0.101628	Actin-related protein 2 OS=Mus musculus GN=Actr2 PE=1 SV=1	-0.08427
Q99JY9	ARP3	0.0295588	-0.10109	-0.272835	-1.04362	-2.07713	-0.539816	-0.094918	Actin-related protein 3 OS=Mus musculus GN=Actr3 PE=1 SV=3	-0.0772354
Q641P0	ARP3B	0.0198026	-0.0506602	-0.119586	-0.84735	-2.76293	-0.798813	-0.28399	Actin-related protein 3B OS=Mus musculus GN=Actr3b PE=2 SV=1	-0.0624111
Q9CVB6	ARPC2	-0.0833816	-0.138999	-0.414274	-1.19341	-1.33263	-0.258596	-0.032264	Actin-related protein 2/3 complex subunit 2 OS=Mus musculus GN=Arpc2 PE=1 SV=3	-0.0822208
Q8C0M9	ASGL1	0.157004	-0.0723768	-0.473049	-1.27339	-2.89965	-0.278637	-0.02806	Isoaspartyl peptidase/L-asparaginase OS=Mus musculus GN=Asrgl1 PE=1 SV=1	-0.103501
Q8VDN2	AT1A1	-0.040822	-0.218151	-0.437632	-1.07189	-1.36739	-0.426274	-0.0854895	Sodium/potassium-transporting ATPase subunit alpha-1 OS=Mus musculus GN=Atp1a1 PE=1 SV=1	-0.0737581
Q6PIE5	AT1A2	-0.040822	-0.0979126	-0.282151	-0.955791	-3.10449	-0.772994	-0.1353	Sodium/potassium-transporting ATPase subunit alpha-2 OS=Mus musculus GN=Atp1a2 PE=1 SV=1	-0.0671801
Q6PIC6	AT1A3	-0.0304592	-0.170409	-0.399324	-1.10366	-1.734	-0.511376	-0.11071	Sodium/potassium-transporting ATPase subunit alpha-3 OS=Mus musculus GN=Atp1a3 PE=1 SV=1	-0.0775877
O55143-2	AT2A2	-0.040822	-0.478517	-1.17288	-2.00199	-0.473836	-0.163399	-0.0948585	Isoform 2 of Sarcoplasmic/endoplasmic reticulum calcium ATPase 2 OS=Mus musculus GN=Atp2a2	-0.140985
Q9R0K7	AT2B2	-0.0304592	-0.19613	-0.467788	-1.26814	-0.67702	-0.470325	-0.115295	Plasma membrane calcium-transporting ATPase 2 OS=Mus musculus GN=Atp2b2 PE=1 SV=2	-0.0894707
Q9CQQ7	AT5F1	0.00995033	-0.0881622	-0.24725	-0.89977	-1.83066	-1.0715	-0.176354	ATP synthase F(0) complex subunit B1, mitochondrial OS=Mus musculus GN=Atp5f1 PE=1 SV=1	-0.0658238
Q8BH66	ATLA1	0.0295588	-0.411821	-1.11143	-2.12259	-0.550197	-0.176832	-0.039363	Atlastin-1 OS=Mus musculus GN=Atl1 PE=1 SV=1	-0.154855
P97450	ATP5J	-0.0304592	-0.179687	-0.312218	-0.742765	-1.29315	-0.693976	-0.0999105	ATP synthase-coupling factor 6, mitochondrial OS=Mus musculus GN=Atp5j PE=1 SV=1	-0.0502956
Q03265	ATPA	-0.0100503	-0.0490054	-0.210809	-0.700571	-4.94019	-0.904266	-0.067312	ATP synthase subunit alpha, mitochondrial OS=Mus musculus GN=Atp5a1 PE=1 SV=1	-0.0509823
P56480	ATPB	0	-0.133493	-0.227468	-0.796309	-1.73205	-0.694672	-0.15855	ATP synthase subunit beta, mitochondrial OS=Mus musculus GN=Atp5b PE=1 SV=2	-0.0563406
Q91VR2	ATPG	-0.0304592	-0.106845	-0.23261	-0.731842	-1.84493	-1.18004	-0.165394	ATP synthase subunit gamma, mitochondrial OS=Mus musculus GN=Atp5c1 PE=1 SV=1	-0.0507641
Q9DB20	ATPO	-0.0202027	-0.13752	-0.189791	-0.768062	-2.59666	-0.796738	-0.175069	ATP synthase subunit O, mitochondrial OS=Mus musculus GN=Atp5o PE=1 SV=1	-0.0527319
Q91V12-2	BACH	-0.0512933	-0.261994	-0.908711	-2.02567	-1.1662	-0.254683	-0.166325	Isoform A of Cytosolic acyl coenzyme A thioester hydrolase OS=Mus musculus GN=Acot7	-0.14564
Q8BKX1-2	BAIP2	-0.0100503	-0.762244	-1.40664	-1.94482	-0.267022	-0.103023	-0.690927	Isoform 2 of Brain-specific angiogenesis inhibitor 1-associated protein 2 OS=Mus musculus GN=Baiap2	-0.132892
Q80XN0	BDH	-0.0100503	-0.369364	-0.611695	-1.73799	-1.02254	-0.519377	-0.0663893	D-beta-hydroxybutyrate dehydrogenase, mitochondrial OS=Mus musculus GN=Bdh1 PE=1 SV=2	-0.121339
Q8R016	BLMH	-0.0100503	-0.09827	-0.398182	-1.1669	-1.90743	-0.382237	-0.248535	Bleomycin hydrolase OS=Mus musculus GN=Blmh PE=1 SV=1	-0.0852572
Q9JM96	BORG4	-0.040822	-0.646815	-1.25788	-2.25025	-0.369005	-0.355553	-0.0841534	Cdc42 effector protein 4 OS=Mus musculus GN=Cdc42ep4 PE=1 SV=1	-0.155223
Q9Z0S1	BPNT1	-0.0304592	-0.306756	-0.672328	-1.5662	-1.59022	-0.2785	-0.0833831	3'(2'),5'-bisphosphate nucleotidase 1 OS=Mus musculus GN=Bpnt1 PE=1 SV=2	-0.10999
O88737-2	BSN	-0.0512933	-0.441821	-0.670544	-1.70152	-0.714475	-0.439653	-0.0717002	Isoform 2 of Protein bassoon OS=Mus musculus GN=Bsn	-0.114995
O35658	C1QBP	0.0487902	0.128341	-0.053108	-0.328987	1.26013	-3.02039	-0.926715	Complement component 1 Q subcomponent-binding protein, mitochondrial OS=Mus musculus GN=C1qbp PE=1 SV=1	-0.0305706
Q8BGH7	C42S2	0.10436	-0.704716	-1.3066	-1.70268	-0.171434	-0.195487	-0.0800925	CDC42 small effector protein 2 OS=Mus musculus GN=Cdc42se2 PE=1 SV=1	-0.122182
P12658	CALB1	-0.0202027	-0.501667	-1.27382	-2.10666	-0.294844	-0.153424	-0.0963967	Calbindin OS=Mus musculus GN=Calb1 PE=1 SV=2	-0.150008
Q08331	CALB2	-0.0202027	-0.374174	-0.57374	-1.51614	-0.785194	-0.395664	-0.0508492	Calretinin OS=Mus musculus GN=Calb2 PE=1 SV=3	-0.104174
P62204	CALM	0.10436	-0.2435	-0.592698	-1.44363	-0.634488	-0.242805	-0.0599325	Calmodulin OS=Mus musculus GN=Calm1 PE=1 SV=2	-0.109431
P35564	CALX	-0.0304592	-0.501135	-1.05255	-2.48647	-0.283277	-0.24267	-0.0273489	Calnexin OS=Mus musculus GN=Canx PE=1 SV=1	-0.175074
O08529	CAN2	-0.18633	-0.191042	-0.681276	-1.57706	-1.67281	-0.0947822	-0.194066	Calpain-2 catalytic subunit OS=Mus musculus GN=Capn2 PE=2 SV=4	-0.105515
Q63810-2	CANB1	-0.0100503	-0.1471	-0.535733	-1.29741	-1.49816	-0.3787	-0.14676	Isoform 2 of Calcineurin subunit B type 1 OS=Mus musculus GN=Ppp3r1	-0.0946671
Q6ZQ38	CAND1	-0.0833816	-0.18533	-0.51602	-1.30736	-1.3017	-0.351432	-0.203398	Cullin-associated NEDD8-dissociated protein 1 OS=Mus musculus GN=Cand1 PE=2 SV=2	-0.0901691
P40124	CAP1	0	-0.350421	-0.660153	-1.52198	-0.566929	-0.361	-0.0995255	Adenylyl cyclase-associated protein 1 OS=Mus musculus GN=Cap1 PE=1 SV=4	-0.107134
Q9CYT6	CAP2	-0.040822	-0.165736	-0.581564	-1.52214	-1.29372	-0.264389	-0.259921	Adenylyl cyclase-associated protein 2 OS=Mus musculus GN=Cap2 PE=1 SV=1	-0.109242
Q80TJ1-2	CAPS1	-0.127833	-0.31594	-0.58781	-1.40664	-0.780941	-0.265329	-0.103023	Isoform 2 of Calcium-dependent secretion activator 1 OS=Mus musculus GN=Cadps	-0.0920552
P47757-2	CAPZB	-0.0725707	-0.154997	-0.607944	-1.70268	-0.725179	-0.370693	-0.0800925	Isoform 2 of F-actin-capping protein subunit beta OS=Mus musculus GN=Capzb	-0.121172
P24270	CATA	-0.0304592	-0.851239	-1.63796	-1.6048	-0.251459	-0.112834	-0.36369	Catalase OS=Mus musculus GN=Cat PE=1 SV=4	-0.106726
P18242	CATD	-0.105361	-0.938755	-1.69386	-2.51547	-0.216687	-0.126627	-0.120533	Cathepsin D OS=Mus musculus GN=Ctsd PE=1 SV=1	-0.166993
P47754	CAZA2	0.139762	-0.0769746	-0.303978	-1.03568	-2.82991	-0.621418	-0.11612	F-actin-capping protein subunit alpha-2 OS=Mus musculus GN=Capza2 PE=1 SV=3	-0.0836098
P48758	CBR1	-0.0202027	-0.320203	-0.495752	-1.22125	-0.919642	-0.519708	-0.110462	Carbonyl reductase [NADPH] 1 OS=Mus musculus GN=Cbr1 PE=1 SV=3	-0.0834904
Q61735-2	CD47	-0.0618754	-0.376288	-0.358382	-1.00436	-0.738357	-0.503516	-0.0558969	Isoform 2 of Leukocyte surface antigen CD47 OS=Mus musculus GN=Cd47	-0.062665
P35762	CD81	0.14842	-0.181863	-0.599092	-1.01832	-1.49446	-0.243862	-0.129102	CD81 antigen OS=Mus musculus GN=Cd81 PE=1 SV=2	-0.082642
P40237	CD82	-0.105361	-0.0459899	-0.283745	-0.439122	-4.76504	-0.430418	-0.221329	CD82 antigen OS=Mus musculus GN=Cd82 PE=1 SV=1	-0.0275144
Q61081	CDC37	-0.040822	-0.706888	-1.25841	-2.8228	-0.463204	-0.246165	-0.0596686	Hsp90 co-chaperone Cdc37 OS=Mus musculus GN=Cdc37 PE=2 SV=1	-0.195229
Q8VDP6	CDIPT	0	-0.384025	-1.06875	-2.66613	-0.258986	-0.228313	-0.0539974	CDP-diacylglycerol--inositol 3-phosphatidyltransferase OS=Mus musculus GN=Cdipt PE=1 SV=1	-0.193143
Q61147	CERU	0.0392207	-1.48581	-2.32678	-1.24957	-0.0459093	-0.431892	-0.0162135	Ceruloplasmin OS=Mus musculus GN=Cp PE=1 SV=2	-0.0736476
P63038	CH60	0.076961	0.0794223	-0.0368446	-0.579697	1.81443	-6.11738	-0.230912	60 kDa heat shock protein, mitochondrial OS=Mus musculus GN=Hspd1 PE=1 SV=1	-0.0488587
Q9D7S9	CHMP5	0.173953	-0.654653	-1.48102	-1.0405	-0.313722	-0.122768	-0.586052	Charged multivesicular body protein 5 OS=Mus musculus GN=Chmp5 PE=2 SV=1	-0.0807707
Q91WS0	CISD1	-0.040822	-0.346824	-0.407922	-1.04289	-0.776547	-0.549435	-0.0842579	CDGSH iron-sulfur domain-containing protein 1 OS=Mus musculus GN=Cisd1 PE=1 SV=1	-0.0678694
Q9CZU6	CISY	0	-0.104311	-0.180762	-0.600935	-1.98253	-0.762262	-0.162005	Citrate synthase, mitochondrial OS=Mus musculus GN=Cs PE=1 SV=1	-0.0425028
Q8BRT1	CLAP2	-0.105361	-0.809655	-1.29299	-0.581127	-0.229826	-0.247419	-0.10849	CLIP-associating protein 2 OS=Mus musculus GN=Clasp2 PE=1 SV=1	-0.0261898
Q60771	CLD11	0.0198026	-0.349358	-0.418431	-0.622093	-1.15985	-0.222203	-0.216771	Claudin-11 OS=Mus musculus GN=Cldn11 PE=1 SV=1	-0.0405993
Q68FD5	CLH1	-0.0304592	-0.0837397	-0.325474	-0.949334	-1.30828	-0.559447	-0.158337	Clathrin heavy chain 1 OS=Mus musculus GN=Cltc PE=1 SV=3	-0.0680561
Q9QYB1	CLIC4	0.113329	-0.621486	-1.34905	-2.09788	-0.378435	-0.0571471	-0.0582152	Chloride intracellular channel protein 4 OS=Mus musculus GN=Clic4 PE=1 SV=3	-0.154069
Q8BH59	CMC1	0.0392207	0.0159299	0.0998546	-0.841119	16.9785	1.4926	-0.533135	Calcium-binding mitochondrial carrier protein Aralar1 OS=Mus musculus GN=Slc25a12 PE=1 SV=1	-0.0628383
P16330	CN37	-0.0618754	0.0452114	-0.166744	-0.374258	5.81392	-0.178836	-0.409019	2',3'-cyclic-nucleotide 3'-phosphodiesterase OS=Mus musculus GN=Cnp PE=1 SV=3	-0.0265926
Q9DAW9	CNN3	-0.139262	-1.28233	-2.38971	-2.22555	-0.13222	-0.0997004	-0.229279	Calponin-3 OS=Mus musculus GN=Cnn3 PE=1 SV=1	-0.141014
P12960	CNTN1	-0.0202027	-0.322107	-0.590982	-1.24602	-0.599768	-0.378625	-0.124799	Contactin-1 OS=Mus musculus GN=Cntn1 PE=1 SV=1	-0.0861057
P01027	CO3	-0.040822	-2.11339	-2.22874	-1.9715	-0.120703	-0.231914	-0.0653472	Complement C3 OS=Mus musculus GN=C3 PE=1 SV=3	-0.103779
P18760	COF1	0	-0.536363	-0.909384	-1.76345	-0.780663	-0.190179	-0.267461	Cofilin-1 OS=Mus musculus GN=Cfl1 PE=1 SV=3	-0.12189
O88587-2	COMT	-0.0100503	-0.735419	-1.22888	-1.63497	-0.591555	-0.0694175	-0.728771	Isoform Soluble of Catechol O-methyltransferase OS=Mus musculus GN=Comt	-0.109474
P00405	COX2	0.314811	-0.342231	-0.801067	-1.25116	-0.939285	-0.218175	-0.0572347	Cytochrome c oxidase subunit 2 OS=Mus musculus GN=Mtco2 PE=1 SV=1	-0.106114
P19783	COX41	0.0198026	-0.271004	-0.555336	-1.06961	-0.771169	-0.317459	-0.16648	Cytochrome c oxidase subunit 4 isoform 1, mitochondrial OS=Mus musculus GN=Cox4i1 PE=1 SV=2	-0.0765274
P12787	COX5A	0.113329	0.0266596	-0.171237	-0.644982	9.13879	-0.695887	-0.164426	Cytochrome c oxidase subunit 5A, mitochondrial OS=Mus musculus GN=Cox5a PE=1 SV=2	-0.0553731
P19536	COX5B	-0.0202027	-0.153679	-0.427889	-0.883764	-1.56192	-0.443604	-0.179407	Cytochrome c oxidase subunit 5B, mitochondrial OS=Mus musculus GN=Cox5b PE=1 SV=1	-0.0628704
P63040	CPLX1	0.00995033	-0.564357	-1.06538	-2.05527	-0.439419	-0.124692	-0.105552	Complexin-1 OS=Mus musculus GN=Cplx1 PE=1 SV=1	-0.144311
P84086	CPLX2	0.165514	-0.523927	-0.95666	-1.85934	-0.461624	-0.226767	-0.0698344	Complexin-2 OS=Mus musculus GN=Cplx2 PE=1 SV=1	-0.138661
O88456	CPNS1	0.0392207	-0.325639	-0.64877	-1.85688	-1.26038	-0.376043	-0.0534946	Calpain small subunit 1 OS=Mus musculus GN=Capns1 PE=2 SV=1	-0.134202
P23927	CRYAB	0.10436	-0.732346	-1.1403	-2.20255	-0.382731	-0.339813	-0.122451	Alpha-crystallin B chain OS=Mus musculus GN=Cryab PE=1 SV=2	-0.156271
O54983	CRYM	-0.0100503	-0.150865	-0.315731	-1.19185	-1.01833	-0.413792	-0.146203	Ketimine reductase mu-crystallin OS=Mus musculus GN=Crym PE=1 SV=1	-0.0848876
Q6P9K8-2	CSKI1	0.0487902	-0.292928	-0.693841	-1.3282	-0.701809	-0.217158	-0.183792	Isoform 2 of Caskin-1 OS=Mus musculus GN=Caskin1	-0.0975762
Q6X893-2	CTL1	-0.0943107	-0.217047	-0.47036	-0.9542	-0.982748	-0.341175	-0.115948	Isoform 2 of Choline transporter-like protein 1 OS=Mus musculus GN=Slc44a1	-0.0626087
P26231	CTNA1	-0.0304592	-0.761762	-1.23926	-1.07827	-0.335526	-0.353564	-0.156863	Catenin alpha-1 OS=Mus musculus GN=Ctnna1 PE=1 SV=1	-0.0672487
Q61301-2	CTNA2	-0.0202027	-0.329954	-0.639298	-1.64894	-0.827247	-0.353552	-0.0784253	Isoform 2 of Catenin alpha-2 OS=Mus musculus GN=Ctnna2	-0.115634
Q02248	CTNB1	-0.0100503	-0.818451	-1.35043	-1.72126	-0.307081	-0.073746	-0.296482	Catenin beta-1 OS=Mus musculus GN=Ctnnb1 PE=1 SV=1	-0.11459
O35927-2	CTND2	-0.0618754	-0.336039	-0.984991	-1.56855	-0.773486	-0.356625	-0.167005	Isoform 2 of Catenin delta-2 OS=Mus musculus GN=Ctnnd2	-0.110491
Q7TMB8	CYFP1	-0.0304592	-0.345385	-0.679009	-1.68071	-0.976667	-0.193283	-0.049432	Cytoplasmic FMR1-interacting protein 1 OS=Mus musculus GN=Cyfip1 PE=1 SV=1	-0.117325
Q5SQX6	CYFP2	-0.0202027	-0.33395	-0.666429	-1.7825	-0.89764	-0.204896	-0.10018	Cytoplasmic FMR1-interacting protein 2 OS=Mus musculus GN=Cyfip2 PE=1 SV=2	-0.125485
P21460	CYTC	0.0295588	-2.65063	-2.71752	-2.45135	-0.195137	-0.161237	-0.0525556	Cystatin-C OS=Mus musculus GN=Cst3 PE=2 SV=2	-0.132307
Q6PDL0	DC1L2	-0.0202027	-0.602695	-1.13506	-2.44721	-0.382584	-0.391833	-0.0277876	Cytoplasmic dynein 1 light intermediate chain 2 OS=Mus musculus GN=Dync1li2 PE=1 SV=2	-0.170758
P48318	DCE1	0.0861777	-0.836127	-1.33913	-1.56576	-0.180742	-0.221576	-0.0784148	Glutamate decarboxylase 1 OS=Mus musculus GN=Gad1 PE=2 SV=2	-0.107945
P48320	DCE2	-0.127833	-0.17941	-0.597387	-1.03207	-1.10555	-0.3074	-0.0559053	Glutamate decarboxylase 2 OS=Mus musculus GN=Gad2 PE=2 SV=1	-0.0686248
O08788-2	DCTN1	0	-0.33567	-1.01756	-1.40691	-0.676637	-0.121829	-0.414727	Isoform 2 of Dynactin subunit 1 OS=Mus musculus GN=Dctn1	-0.102417
Q99KJ8	DCTN2	-0.0100503	-0.359066	-1.12555	-1.94312	-0.413118	-0.1251	-0.0204996	Dynactin subunit 2 OS=Mus musculus GN=Dctn2 PE=1 SV=3	-0.141209
Q9CWS0	DDAH1	0	-0.176593	-0.282852	-1.07997	-1.47602	-0.563522	-0.0545388	N(G),N(G)-dimethylarginine dimethylaminohydrolase 1 OS=Mus musculus GN=Ddah1 PE=1 SV=3	-0.0762981
Q62167	DDX3X	-0.0202027	-1.86093	-2.89718	-3.41066	-0.16183	-0.0997728	-0.0486982	ATP-dependent RNA helicase DDX3X OS=Mus musculus GN=Ddx3x PE=1 SV=3	-0.222532
Q61656	DDX5	-0.0618754	-1.89801	-2.53098	-2.77829	-0.141913	-0.143796	-0.209009	Probable ATP-dependent RNA helicase DDX5 OS=Mus musculus GN=Ddx5 PE=1 SV=2	-0.169927
P26443	DHE3	-0.0202027	-0.0363075	-0.342035	-0.793876	-5.36424	-0.328299	-0.113723	Glutamate dehydrogenase 1, mitochondrial OS=Mus musculus GN=Glud1 PE=1 SV=1	-0.0587537
Q8BVI4	DHPR	0.0198026	-0.362063	-0.610744	-1.22816	-1.11698	-0.0755556	-0.0587724	Dihydropteridine reductase OS=Mus musculus GN=Qdpr PE=1 SV=2	-0.0860789
O70133-2	DHX9	-0.18633	-0.524317	-1.25167	-2.71752	-0.53242	-0.215151	-0.204432	Isoform 2 of ATP-dependent RNA helicase A OS=Mus musculus GN=Dhx9	-0.184553
Q5PR73	DIRA2	0	-0.926336	-1.40568	-2.38032	-0.438634	-0.0964099	-0.0676442	GTP-binding protein Di-Ras2 OS=Mus musculus GN=Diras2 PE=2 SV=1	-0.160629
Q91XM9-2	DLG2	-0.139262	-0.379398	-0.87629	-1.93727	-0.422967	-0.309399	-0.121711	Isoform 2 of Disks large homolog 2 OS=Mus musculus GN=Dlg2	-0.130915
Q8BPN8-2	DMXL2	-0.0725707	-0.141704	-0.393627	-1.16127	-1.24678	-0.596039	-0.0416971	Isoform 2 of DmX-like protein 2 OS=Mus musculus GN=Dmxl2	-0.0802116
P63037	DNJA1	0.0861777	-1.06286	-1.60088	-1.52147	-0.0963662	-0.36525	-0.342472	DnaJ homolog subfamily A member 1 OS=Mus musculus GN=Dnaja1 PE=1 SV=1	-0.100919
Q8K1M6-2	DNM1L	0.00995033	-0.329764	-0.584446	-1.29904	-0.659061	-0.303966	-0.0597137	Isoform 2 of Dynamin-1-like protein OS=Mus musculus GN=Dnm1l	-0.0913383
Q9Z218	DPP6	-0.0512933	-0.271312	-0.794472	-1.5495	-0.227202	-0.222979	-0.0756411	Dipeptidyl aminopeptidase-like protein 6 OS=Mus musculus GN=Dpp6 PE=1 SV=1	-0.109716
P97427	DPYL1	0.0392207	-0.0460473	-0.124995	-0.62265	-3.56727	-0.948096	-0.0459294	Dihydropyrimidinase-related protein 1 OS=Mus musculus GN=Crmp1 PE=1 SV=1	-0.0473034
O08553	DPYL2	0.0295588	0.0492434	-0.113324	-0.519265	3.95599	-1.35051	-0.179079	Dihydropyrimidinase-related protein 2 OS=Mus musculus GN=Dpysl2 PE=1 SV=2	-0.0417502
Q62188	DPYL3	-0.0202027	0.0507611	-0.0421879	-0.469475	4.08662	-3.76143	-0.170141	Dihydropyrimidinase-related protein 3 OS=Mus musculus GN=Dpysl3 PE=1 SV=1	-0.0348096
O35098-2	DPYL4	0.0392207	-0.166352	-0.155788	-0.502053	-1.63282	-1.03034	-0.165967	Isoform 2 of Dihydropyrimidinase-related protein 4 OS=Mus musculus GN=Dpysl4	-0.0355317
Q9QXS6-2	DREB	-0.0833816	-0.499537	-0.82299	-1.58525	-0.831699	-0.209424	-0.102955	Isoform A2 of Drebrin OS=Mus musculus GN=Dbn1	-0.104601
Q9Z1N5	DX39B	-0.0512933	-0.494892	-1.05091	-1.58876	-0.382287	-0.0544412	-0.180434	Spliceosome RNA helicase Ddx39b OS=Mus musculus GN=Ddx39b PE=1 SV=1	-0.108805
Q9JHU4	DYHC1	-0.0202027	-0.34669	-0.991428	-1.9715	-0.688125	-0.136076	-0.0653472	Cytoplasmic dynein 1 heavy chain 1 OS=Mus musculus GN=Dync1h1 PE=1 SV=2	-0.141838
Q9D0M5	DYL2	0.131028	0.00721991	-0.220736	-0.85344	23.5162	-0.783326	-0.200832	Dynein light chain 2, cytoplasmic OS=Mus musculus GN=Dynll2 PE=1 SV=1	-0.071419
P39053-2	DYN1	-0.0512933	-0.440919	-0.704098	-1.74045	-0.496385	-0.324665	-0.0836258	Isoform 2 of Dynamin-1 OS=Mus musculus GN=Dnm1	-0.118156
P39054-2	DYN2	-0.0304592	-0.497218	-0.961994	-1.66756	-0.408422	-0.198021	-0.0869438	Isoform 2 of Dynamin-2 OS=Mus musculus GN=Dnm2	-0.1148
Q8BZ98-2	DYN3	-0.0202027	-0.469923	-0.852923	-1.74045	-0.429016	-0.0696425	-0.0836258	Isoform 2 of Dynamin-3 OS=Mus musculus GN=Dnm3	-0.120414
Q9Z2H5-2	E41L1	0	-0.270869	-0.754269	-1.53506	-0.457999	-0.182571	-0.0839265	Isoform 2 of Band 4.1-like protein 1 OS=Mus musculus GN=Epb41l1	-0.11111
P56564	EAA1	-0.0100503	-0.343976	-0.73192	-1.44495	-0.733258	-0.254178	-0.0746724	Excitatory amino acid transporter 1 OS=Mus musculus GN=Slc1a3 PE=1 SV=2	-0.101811
P43006-2	EAA2	-0.0304592	-0.28253	-0.541348	-1.40325	-0.813135	-0.369467	-0.073718	Isoform Glt-1A of Excitatory amino acid transporter 2 OS=Mus musculus GN=Slc1a2	-0.0976092
Q99JY0	ECHB	-0.0512933	-0.640653	-1.25502	-1.88159	-0.374608	-0.231149	-0.0747698	Trifunctional enzyme subunit beta, mitochondrial OS=Mus musculus GN=Hadhb PE=1 SV=1	-0.127982
Q8BH95	ECHM	0.0582689	-0.221151	-0.478652	-1.05948	-1.21207	-0.277078	-0.0157963	Enoyl-CoA hydratase, mitochondrial OS=Mus musculus GN=Echs1 PE=1 SV=1	-0.0785517
P42125	ECI1	-0.0618754	-0.0629793	-0.175584	-0.87857	-3.43872	-0.7114	-0.109486	Enoyl-CoA delta isomerase 1, mitochondrial OS=Mus musculus GN=Eci1 PE=1 SV=2	-0.0603996
P10126	EF1A1	-0.0202027	-0.543639	-1.07382	-2.02962	-0.469824	-0.110528	-0.212286	Elongation factor 1-alpha 1 OS=Mus musculus GN=Eef1a1 PE=1 SV=3	-0.141442
P62631	EF1A2	-0.0202027	-0.70648	-1.65433	-2.76203	-0.199653	-0.109735	-0.150295	Elongation factor 1-alpha 2 OS=Mus musculus GN=Eef1a2 PE=1 SV=1	-0.195544
P57776-2	EF1D	0.0198026	-0.389381	-0.908467	-1.97299	-0.767895	-0.176686	-0.0729676	Isoform 2 of Elongation factor 1-delta OS=Mus musculus GN=Eef1d	-0.142209
P58252	EF2	-0.0725707	-1.20476	-2.13566	-2.81341	-0.154417	-0.0992701	-0.479094	Elongation factor 2 OS=Mus musculus GN=Eef2 PE=1 SV=2	-0.187211
Q9D8Y0	EFHD2	-0.0304592	-0.399834	-0.980364	-2.02669	-0.752182	-0.265054	-0.0926202	EF-hand domain-containing protein D2 OS=Mus musculus GN=Efhd2 PE=1 SV=1	-0.143742
Q8BFR5	EFTU	0.0295588	-0.106001	-0.346068	-0.928463	-2.307	-0.672037	-0.116067	Elongation factor Tu, mitochondrial OS=Mus musculus GN=Tufm PE=1 SV=1	-0.069392
Q9WVK4	EHD1	0	-0.362544	-0.94727	-1.71583	-0.605888	-0.136003	-0.0324158	EH domain-containing protein 1 OS=Mus musculus GN=Ehd1 PE=1 SV=1	-0.123512
Q9QXY6	EHD3	-0.0202027	-0.232886	-0.634836	-1.61279	-1.13137	-0.29965	-0.155044	EH domain-containing protein 3 OS=Mus musculus GN=Ehd3 PE=1 SV=2	-0.115612
Q3UGC7	EI3JA	0.0487902	-0.263513	-0.852406	-2.06298	-0.522504	-0.184394	-0.18269	Eukaryotic translation initiation factor 3 subunit J-A OS=Mus musculus GN=Eif3j1 PE=2 SV=1	-0.153259
Q66JS6	EI3JB	0.0487902	-0.263513	-0.852406	-2.06298	-0.522504	-0.184394	-0.18269	Eukaryotic translation initiation factor 3 subunit J-B OS=Mus musculus GN=Eif3j2 PE=1 SV=1	-0.153259
P23116	EIF3A	-0.040822	-0.774903	-1.61279	-2.14178	-0.377682	-0.0622384	-0.345296	Eukaryotic translation initiation factor 3 subunit A OS=Mus musculus GN=Eif3a PE=1 SV=5	-0.147067
Q8QZY1	EIF3L	0	-0.490069	-1.10897	-2.62687	-0.659378	-0.0273348	-0.0779115	Eukaryotic translation initiation factor 3 subunit L OS=Mus musculus GN=Eif3l PE=1 SV=1	-0.187761
P70372	ELAV1	-0.248461	-0.759949	-1.62239	-2.44109	-0.42184	-0.1823	-0.133523	ELAV-like protein 1 OS=Mus musculus GN=Elavl1 PE=1 SV=2	-0.158005
Q60900-2	ELAV3	0.076961	-0.878143	-2.12768	-1.82232	-0.101243	-0.0711932	-0.546695	Isoform HuC-S of ELAV-like protein 3 OS=Mus musculus GN=Elavl3	-0.132124
P83940	ELOC	0.157004	-0.426462	-0.995327	-1.53181	-0.315396	-0.171906	-0.239956	Transcription elongation factor B polypeptide 1 OS=Mus musculus GN=Tceb1 PE=1 SV=1	-0.117386
Q05BC3-2	EMAL1	-0.0943107	-0.625381	-1.12015	-1.7825	-0.522892	-0.0561869	-0.10018	Isoform 2 of Echinoderm microtubule-associated protein-like 1 OS=Mus musculus GN=Eml1	-0.11762
Q8C522	ENDD1	-0.116534	-0.289357	-0.960885	-2.12965	-1.03485	-0.189933	-0.0790892	Endonuclease domain-containing 1 protein OS=Mus musculus GN=Endod1 PE=1 SV=2	-0.149371
P17182	ENOA	0	-0.0818782	-0.269482	-0.96924	-2.75238	-0.70588	-0.0731755	Alpha-enolase OS=Mus musculus GN=Eno1 PE=1 SV=3	-0.070707
P17183	ENOG	-0.0100503	-0.153834	-0.29578	-1.08268	-1.39012	-0.657903	-0.100356	Gamma-enolase OS=Mus musculus GN=Eno2 PE=1 SV=2	-0.0766858
P08113	ENPL	-0.0304592	-0.463382	-1.17099	-1.80123	-0.137227	-0.296035	-0.208893	Endoplasmin OS=Mus musculus GN=Hsp90b1 PE=1 SV=2	-0.127345
Q80VP1-2	EPN1	0.113329	-0.442122	-0.733102	-1.64456	-0.587805	-0.465265	-0.0369886	Isoform 2 of Epsin-1 OS=Mus musculus GN=Epn1	-0.120392
Q8CHU3-2	EPN2	-0.0833816	-0.54801	-1.28433	-2.48879	-0.387552	-0.142045	-0.256255	Isoform 2 of Epsin-2 OS=Mus musculus GN=Epn2	-0.173185
Q5EBJ4	ERMIN	0.0295588	-0.672328	-1.41462	-2.38032	-0.466258	-0.0440038	-0.0676442	Ermin OS=Mus musculus GN=Ermn PE=1 SV=1	-0.16925
P23953	EST1C	-0.0618754	-2.3837	-3.22413	-3.54582	-0.154278	-0.151727	-0.0982107	Carboxylesterase 1C OS=Mus musculus GN=Ces1c PE=1 SV=4	-0.218803
Q99LC5	ETFA	-0.0202027	-0.126599	-0.344209	-0.88856	-1.10269	-0.397842	-0.139451	Electron transfer flavoprotein subunit alpha, mitochondrial OS=Mus musculus GN=Etfa PE=1 SV=2	-0.0631971
P26040	EZRI	-0.0304592	-0.504021	-0.935677	-1.90827	-0.506791	-0.192083	-0.0975124	Ezrin OS=Mus musculus GN=Ezr PE=1 SV=3	-0.131882
Q99L47	F10A1	-0.0100503	-0.566017	-1.05404	-2.46409	-0.390344	-0.29129	-0.0942384	Hsc70-interacting protein OS=Mus musculus GN=St13 PE=1 SV=1	-0.172804
Q9D6U8	F162A	-0.0512933	-0.317631	-0.560401	-1.20867	-0.604735	-0.380092	-0.0976308	Protein FAM162A OS=Mus musculus GN=Fam162a PE=2 SV=1	-0.0815375
Q8BR63	F177A	0.0487902	-0.44142	-1.10471	-2.07489	-0.502575	-0.122375	-0.0771026	Protein FAM177A1 OS=Mus musculus GN=Fam177a1 PE=2 SV=1	-0.151566
Q9CYH2	F213A	-0.0202027	-0.524732	-1.15407	-2.37697	-0.535559	-0.178434	-0.0542002	Redox-regulatory protein FAM213A OS=Mus musculus GN=Fam213a PE=1 SV=2	-0.167949
Q921M7	FA49B	-0.0618754	-0.368949	-0.759431	-1.57995	-0.412991	-0.153003	-0.0625859	Protein FAM49B OS=Mus musculus GN=Fam49b PE=2 SV=1	-0.108372
P19096	FAS	-0.0100503	-0.560132	-1.43374	-1.48102	-0.389097	-0.0971131	-0.659516	Fatty acid synthase OS=Mus musculus GN=Fasn PE=1 SV=2	-0.10492
Q8CIB5	FERM2	-0.040822	-0.384025	-0.992238	-1.38309	-0.258986	-0.389882	-0.246078	Fermitin family homolog 2 OS=Mus musculus GN=Fermt2 PE=1 SV=1	-0.0969085
P26883	FKB1A	-0.0512933	-0.52598	-1.28068	-2.27693	-0.544847	-0.117324	-0.0639223	Peptidyl-prolyl cis-trans isomerase FKBP1A OS=Mus musculus GN=Fkbp1a PE=1 SV=2	-0.160095
P30416	FKBP4	-0.0304592	-0.897537	-1.47412	-2.39848	-0.289607	-0.161787	-0.231625	Peptidyl-prolyl cis-trans isomerase FKBP4 OS=Mus musculus GN=Fkbp4 PE=1 SV=5	-0.161696
O08917	FLOT1	0.00995033	-0.364327	-0.585825	-1.08078	-0.536511	-0.396383	-0.070783	Flotillin-1 OS=Mus musculus GN=Flot1 PE=1 SV=1	-0.0745346
P09528	FRIH	0.00995033	-0.940873	-1.60088	-2.41209	-0.293011	-0.166601	-0.0462792	Ferritin heavy chain OS=Mus musculus GN=Fth1 PE=1 SV=2	-0.164861
Q3U0V1	FUBP2	-0.0100503	-0.655238	-1.32641	-1.32477	-0.319141	-0.16869	-0.072134	Far upstream element-binding protein 2 OS=Mus musculus GN=Khsrp PE=1 SV=2	-0.0899872
P97807-2	FUMH	-0.0304592	-0.0971015	-0.248681	-0.892601	-2.12477	-0.794179	-0.18741	Isoform Cytoplasmic of Fumarate hydratase, mitochondrial OS=Mus musculus GN=Fh	-0.0628675
P56959	FUS	-0.0202027	-0.59333	-1.44586	-2.76203	-0.477779	-0.0817768	-0.0322223	RNA-binding protein FUS OS=Mus musculus GN=Fus PE=2 SV=1	-0.196735
P16858	G3P	-0.0304592	-0.144742	-0.356551	-1.25788	-1.92303	-0.572974	-0.127331	Glyceraldehyde-3-phosphate dehydrogenase OS=Mus musculus GN=Gapdh PE=1 SV=2	-0.089115
P06745	G6PI	-0.0512933	-0.27113	-0.457042	-1.28965	-0.989468	-0.279716	-0.0932391	Glucose-6-phosphate isomerase OS=Mus musculus GN=Gpi PE=1 SV=4	-0.0877557
Q80T41	GABR2	-0.356675	-0.45227	-1.04519	-0.62322	-0.105392	-0.304924	-1.39212	Gamma-aminobutyric acid type B receptor subunit 2 OS=Mus musculus GN=Gabbr2 PE=1 SV=2	-0.0230372
P61922-2	GABT	0	-0.0994363	-0.362955	-0.803762	-1.9524	-0.588398	-0.157322	Isoform 2 of 4-aminobutyrate aminotransferase, mitochondrial OS=Mus musculus GN=Abat	-0.0590431
P62874	GBB1	-0.261365	-0.0814557	-0.21018	-0.485223	-1.99002	-1.02264	-0.151612	Guanine nucleotide-binding protein G(I)/G(S)/G(T) subunit beta-1 OS=Mus musculus GN=Gnb1 PE=1 SV=3	-0.0207219
P63216	GBG3	0.139762	-0.0905819	-0.366738	-0.660206	-1.95983	-1.44995	-0.292208	Guanine nucleotide-binding protein G(I)/G(S)/G(O) subunit gamma-3 OS=Mus musculus GN=Gng3 PE=1 SV=1	-0.0565019
Q91WK5	GCSH	0.139762	-0.129241	-0.330051	-0.676209	-0.963574	-0.54539	-0.246195	Glycine cleavage system H protein, mitochondrial OS=Mus musculus GN=Gcsh PE=1 SV=2	-0.0562779
P50396	GDIA	-0.0304592	-0.120323	-0.543047	-1.42944	-0.878803	-0.315165	-0.0584504	Rab GDP dissociation inhibitor alpha OS=Mus musculus GN=Gdi1 PE=1 SV=3	-0.103953
Q61598	GDIB	-0.0304592	-0.146702	-0.554016	-1.37822	-0.708109	-0.298643	-0.089531	Rab GDP dissociation inhibitor beta OS=Mus musculus GN=Gdi2 PE=1 SV=1	-0.0996085
Q99PT1	GDIR1	-0.0304592	-0.112148	-0.405812	-0.979658	-1.60521	-0.308259	-0.100185	Rho GDP-dissociation inhibitor 1 OS=Mus musculus GN=Arhgdia PE=1 SV=3	-0.070217
P13020-2	GELS	-0.116534	-0.848508	-1.35936	-2.10389	-0.13774	-0.197201	-0.0851128	Isoform 2 of Gelsolin OS=Mus musculus GN=Gsn	-0.13587
Q9D6M3	GHC1	-0.0618754	-0.116304	-0.109068	-0.986788	-1.81985	-3.99703	-0.0679759	Mitochondrial glutamate carrier 1 OS=Mus musculus GN=Slc25a22 PE=1 SV=1	-0.066211
Q9DB41-2	GHC2	-0.0512933	-0.258733	-0.706061	-1.93727	-0.689816	-0.399338	-0.121711	Isoform 2 of Mitochondrial glutamate carrier 2 OS=Mus musculus GN=Slc25a18	-0.137457
P15105	GLNA	-0.040822	-0.297987	-0.800588	-1.7766	-0.816078	-0.208587	-0.0665669	Glutamine synthetase OS=Mus musculus GN=Glul PE=1 SV=6	-0.126132
Q9CPV4	GLOD4	-0.0725707	-0.37153	-0.793119	-1.63412	-0.749681	-0.0973579	-0.0935593	Glyoxalase domain-containing protein 4 OS=Mus musculus GN=Glod4 PE=1 SV=1	-0.111964
Q64516-1	GLPK	0.0295588	-0.0233311	-0.285137	-0.321631	-10.7004	-0.92193	-2.58841	Isoform 1 of Glycerol kinase OS=Mus musculus GN=Gk	-0.0269595
D3Z7P3	GLSK	0	-0.28993	-0.42368	-1.15681	-1.02963	-0.552019	-0.202364	Glutaminase kidney isoform, mitochondrial OS=Mus musculus GN=Gls PE=1 SV=1	-0.0800758
P27601	GNA13	0.00995033	-0.159345	-0.454526	-1.14353	-1.73205	-0.346959	-0.0980265	Guanine nucleotide-binding protein subunit alpha-13 OS=Mus musculus GN=Gna13 PE=1 SV=1	-0.0834947
P08752	GNAI2	-0.0618754	-0.0241745	-0.481031	-0.978558	-6.2463	-0.486653	-0.0820301	Guanine nucleotide-binding protein G(i) subunit alpha-2 OS=Mus musculus GN=Gnai2 PE=1 SV=5	-0.0715065
Q8C419	GP158	-0.174353	-0.336838	-0.85643	-1.60284	-0.313295	-0.139956	-0.107631	Probable G-protein coupled receptor 158 OS=Mus musculus GN=Gpr158 PE=1 SV=2	-0.105659
P13707	GPDA	-0.0512933	-0.109351	-0.488042	-1.30135	-2.21695	-0.239162	-0.0877917	Glycerol-3-phosphate dehydrogenase [NAD(+)], cytoplasmic OS=Mus musculus GN=Gpd1 PE=1 SV=3	-0.0933004
Q64521	GPDM	0.0487902	-0.176303	-0.358585	-0.963455	-1.48473	-0.614315	-0.12193	Glycerol-3-phosphate dehydrogenase, mitochondrial OS=Mus musculus GN=Gpd2 PE=1 SV=2	-0.0711823
O70325-2	GPX41	0.113329	-0.739108	-1.21905	-1.96782	-0.33106	-0.178468	-0.036368	Isoform Cytoplasmic of Phospholipid hydroperoxide glutathione peroxidase, mitochondrial OS=Mus musculus GN=Gpx4	-0.14022
P23818	GRIA1	0.00995033	-0.559489	-1.11076	-1.80751	-0.3825	-0.0709274	-0.180369	Glutamate receptor 1 OS=Mus musculus GN=Gria1 PE=1 SV=1	-0.126837
P23819-2	GRIA2	-0.0202027	-0.599538	-1.07146	-1.80234	-0.342441	-0.178823	-0.164701	Isoform 2 of Glutamate receptor 2 OS=Mus musculus GN=Gria2	-0.123367
Q9Z2W8	GRIA4	0.00995033	-0.497041	-1.00341	-1.91073	-0.415161	-0.163663	-0.106281	Glutamate receptor 4 OS=Mus musculus GN=Gria4 PE=1 SV=2	-0.135071
Q9QYS2	GRM3	-0.0618754	-0.328761	-0.675864	-1.06616	-0.725252	-0.129726	-0.210338	Metabotropic glutamate receptor 3 OS=Mus musculus GN=Grm3 PE=2 SV=1	-0.071342
P38647	GRP75	-0.0618754	-0.409092	-0.846322	-1.73604	-0.500316	-0.273325	-0.0506163	Stress-70 protein, mitochondrial OS=Mus musculus GN=Hspa9 PE=1 SV=3	-0.119419
P20029	GRP78	0	-0.592106	-1.16945	-2.61475	-0.52136	-0.257463	-0.0294844	78 kDa glucose-regulated protein OS=Mus musculus GN=Hspa5 PE=1 SV=3	-0.184647
P51855	GSHB	-0.0202027	-0.185072	-0.890107	-1.5614	-1.44699	-0.159945	-0.0305235	Glutathione synthetase OS=Mus musculus GN=Gss PE=2 SV=1	-0.115499
P10649	GSTM1	-0.0202027	-0.268829	-0.38641	-1.16343	-0.945061	-0.548861	-0.0815351	Glutathione S-transferase Mu 1 OS=Mus musculus GN=Gstm1 PE=1 SV=2	-0.0796923
P48774	GSTM5	0.10436	-0.395145	-0.741566	-1.46068	-0.700336	-0.058375	-0.0882003	Glutathione S-transferase Mu 5 OS=Mus musculus GN=Gstm5 PE=1 SV=1	-0.107888
Q80W21	GSTM7	-0.0618754	-0.332702	-0.886754	-1.417	-0.997929	-0.111962	-0.16226	Glutathione S-transferase Mu 7 OS=Mus musculus GN=Gstm7 PE=1 SV=1	-0.0986672
P19157	GSTP1	-0.0304592	-0.249491	-0.43926	-1.11955	-0.689443	-0.359126	-0.0421057	Glutathione S-transferase P 1 OS=Mus musculus GN=Gstp1 PE=1 SV=2	-0.0769495
P17809	GTR1	0.0392207	-0.412958	-0.92154	-1.78723	-0.831952	-0.215178	-0.122591	Solute carrier family 2, facilitated glucose transporter member 1 OS=Mus musculus GN=Slc2a1 PE=1 SV=4	-0.129235
Q9R111	GUAD	0.0487902	-0.0641846	-0.202519	-1.0757	-3.46426	-0.783657	-0.132957	Guanine deaminase OS=Mus musculus GN=Gda PE=1 SV=1	-0.0809848
P10922	H10	-0.0202027	-0.240557	-0.483985	-1.14238	-0.974088	-0.0847089	-0.172081	Histone H1.0 OS=Mus musculus GN=H1f0 PE=2 SV=4	-0.0798192
P62806	H4	-0.0512933	-0.166045	-0.387805	-0.749315	-2.47791	-0.569836	-0.210407	Histone H4 OS=Mus musculus GN=Hist1h4a PE=1 SV=2	-0.0506948
P01942	HBA	-0.0100503	0.0709179	-0.0784594	-0.330338	3.92577	-1.06659	-0.56205	Hemoglobin subunit alpha OS=Mus musculus GN=Hba PE=1 SV=2	-0.0261238
P02088	HBB1	0	-0.0498405	-0.128667	-0.392768	-6.35649	-0.390481	-0.492908	Hemoglobin subunit beta-1 OS=Mus musculus GN=Hbb-b1 PE=1 SV=2	-0.0283754
Q61425	HCDH	-0.0304592	-0.176975	-0.452945	-1.08942	-1.19795	-0.312799	-0.396167	Hydroxyacyl-coenzyme A dehydrogenase, mitochondrial OS=Mus musculus GN=Hadh PE=1 SV=2	-0.07686
Q640R3	HECAM	-0.040822	-0.293949	-0.471126	-1.02579	-1.1628	-0.433142	-0.108823	Hepatocyte cell adhesion molecule OS=Mus musculus GN=Hepacam PE=1 SV=2	-0.0686426
P63158	HMGB1	-0.0512933	-0.459442	-1.10312	-1.9216	-0.522889	-0.185612	-0.0401198	High mobility group protein B1 OS=Mus musculus GN=Hmgb1 PE=1 SV=2	-0.134453
O70252	HMOX2	-0.0304592	-0.630636	-1.27103	-1.84132	-0.463401	-0.137711	-0.783526	Heme oxygenase 2 OS=Mus musculus GN=Hmox2 PE=2 SV=1	-0.126609
O35737	HNRH1	-0.0304592	-0.597947	-1.5372	-2.87418	-0.462705	-0.174395	-0.0366237	Heterogeneous nuclear ribonucleoprotein H OS=Mus musculus GN=Hnrnph1 PE=1 SV=3	-0.205037
P70333	HNRH2	-0.0100503	-0.628167	-1.18787	-2.01355	-0.377927	-0.280008	-0.133335	Heterogeneous nuclear ribonucleoprotein H2 OS=Mus musculus GN=Hnrnph2 PE=2 SV=1	-0.139559
Q00PI9	HNRL2	-0.150823	-0.518553	-1.11601	-1.88234	-0.46945	-0.202531	-0.077083	Heterogeneous nuclear ribonucleoprotein U-like protein 2 OS=Mus musculus GN=Hnrnpul2 PE=1 SV=2	-0.124674
P61979-2	HNRPK	-0.0725707	-0.675045	-1.54978	-1.68907	-0.106344	-0.162908	-0.107646	Isoform 2 of Heterogeneous nuclear ribonucleoprotein K OS=Mus musculus GN=Hnrnpk	-0.114562
Q8R081	HNRPL	0.0392207	-0.552806	-1.03132	-1.54514	-0.569435	-0.163573	-0.0173825	Heterogeneous nuclear ribonucleoprotein L OS=Mus musculus GN=Hnrnpl PE=1 SV=2	-0.108812
Q9D0E1-2	HNRPM	-0.0304592	-0.489526	-1.14627	-2.06494	-0.4706	-0.194916	-0.130564	Isoform 2 of Heterogeneous nuclear ribonucleoprotein M OS=Mus musculus GN=Hnrnpm	-0.145586
Q8VEK3	HNRPU	-0.040822	-0.522356	-1.33355	-2.27693	-0.573671	-0.140762	-0.0639223	Heterogeneous nuclear ribonucleoprotein U OS=Mus musculus GN=Hnrnpu PE=1 SV=1	-0.161245
P84075	HPCA	-0.0512933	-0.746574	-1.35274	-2.61645	-0.388353	-0.175932	-0.193885	Neuron-specific calcium-binding protein hippocalcin OS=Mus musculus GN=Hpca PE=1 SV=2	-0.179426
P62748	HPCL1	-0.127833	-0.67553	-1.34962	-2.12571	-0.595371	-0.217131	-0.356508	Hippocalcin-like protein 1 OS=Mus musculus GN=Hpcal1 PE=2 SV=2	-0.14147
P00493	HPRT	-0.0725707	-0.466122	-1.05445	-2.49172	-0.453916	-0.191749	-0.0582315	Hypoxanthine-guanine phosphoribosyltransferase OS=Mus musculus GN=Hprt1 PE=1 SV=3	-0.174131
Q61696	HS71A	-0.0304592	-0.520597	-1.11661	-2.10666	-0.482501	-0.42094	-0.0963967	Heat shock 70 kDa protein 1A OS=Mus musculus GN=Hspa1a PE=1 SV=2	-0.147503
P48722-2	HS74L	-0.040822	-0.326197	-0.833354	-1.81762	-0.58049	-0.28887	-0.0724758	Isoform 2 of Heat shock 70 kDa protein 4L OS=Mus musculus GN=Hspa4l	-0.128644
P07901	HS90A	0.182322	-0.421914	-1.01021	-1.98925	-0.535625	-0.217893	-0.136412	Heat shock protein HSP 90-alpha OS=Mus musculus GN=Hsp90aa1 PE=1 SV=4	-0.152294
P11499	HS90B	-0.0202027	-0.824758	-1.53462	-2.01355	-0.347073	-0.208275	-0.133335	Heat shock protein HSP 90-beta OS=Mus musculus GN=Hsp90ab1 PE=1 SV=3	-0.136796
Q9CQZ1	HSBP1	-0.040822	-0.812573	-1.24602	-1.87709	-0.257609	-0.124799	-0.0410712	Heat shock factor-binding protein 1 OS=Mus musculus GN=Hsbp1 PE=2 SV=1	-0.123456
P17156	HSP72	0.10436	-0.446617	-0.981477	-1.96611	-0.490892	-0.124777	0	Heat shock-related 70 kDa protein 2 OS=Mus musculus GN=Hspa2 PE=1 SV=2	-0.145424
Q61316	HSP74	-0.0304592	-0.371247	-0.774127	-1.75755	-0.66484	-0.305187	-0.0704717	Heat shock 70 kDa protein 4 OS=Mus musculus GN=Hspa4 PE=1 SV=1	-0.123073
P63017	HSP7C	0.122218	-0.568828	-1.25615	-2.3452	-0.422377	-0.183348	-0.0696945	Heat shock cognate 71 kDa protein OS=Mus musculus GN=Hspa8 PE=1 SV=1	-0.173132
P17710-2	HXK1	-0.0100503	-0.0998283	-0.157668	-0.753482	-2.51694	-0.9162	-0.171826	Isoform HK1-SB of Hexokinase-1 OS=Mus musculus GN=Hk1	-0.0529612
Q9JKR6	HYOU1	0.0487902	-0.385951	-0.918947	-1.78419	-0.976272	-0.0966659	-0.429823	Hypoxia up-regulated protein 1 OS=Mus musculus GN=Hyou1 PE=1 SV=1	-0.130248
Q60625	ICAM5	-0.127833	-0.166148	-0.429995	-1.15296	-0.919743	-0.391255	-0.0826927	Intercellular adhesion molecule 5 OS=Mus musculus GN=Icam5 PE=1 SV=2	-0.0762566
O88844	IDHC	-0.0100503	-0.252434	-0.605479	-1.21604	-1.20821	-0.11245	-0.0427234	Isocitrate dehydrogenase [NADP] cytoplasmic OS=Mus musculus GN=Idh1 PE=1 SV=2	-0.0865109
Q6ZWX6	IF2A	0	-0.557864	-1.31713	-2.87418	-0.543647	-0.230448	-0.0366237	Eukaryotic translation initiation factor 2 subunit 1 OS=Mus musculus GN=Eif2s1 PE=1 SV=3	-0.205791
P60843	IF4A1	-0.0202027	-1.01302	-1.87192	-2.40795	-0.23738	-0.123039	0	Eukaryotic initiation factor 4A-I OS=Mus musculus GN=Eif4a1 PE=1 SV=1	-0.163411
P10630-2	IF4A2	-0.0304592	-0.91901	-1.75612	-2.38032	-0.268533	-0.146287	-0.0676442	Isoform 2 of Eukaryotic initiation factor 4A-II OS=Mus musculus GN=Eif4a2	-0.162353
Q9WUK2-2	IF4H	0.0198026	-0.716335	-1.61507	-2.27325	-0.243118	-0.0797384	-0.148107	Isoform Short of Eukaryotic translation initiation factor 4H OS=Mus musculus GN=Eif4h	-0.161553
Q9D154	ILEUA	0.131028	-0.165883	-0.662579	-1.16307	-1.11824	-0.124019	-0.173338	Leukocyte elastase inhibitor A OS=Mus musculus GN=Serpinb1a PE=1 SV=1	-0.0932333
P70168	IMB1	-0.0202027	-0.334495	-0.831023	-1.92331	-0.893254	-0.273229	-0.0552527	Importin subunit beta-1 OS=Mus musculus GN=Kpnb1 PE=1 SV=2	-0.137207
Q8CAQ8-2	IMMT	-0.248461	-0.228393	-0.463675	-1.06416	-1.35236	-0.406023	-0.113782	Isoform 2 of Mitochondrial inner membrane protein OS=Mus musculus GN=Immt	-0.0618273
O55023	IMPA1	0	-0.266036	-0.496212	-1.20865	-0.763375	-0.153487	-0.0991858	Inositol monophosphatase 1 OS=Mus musculus GN=Impa1 PE=1 SV=1	-0.0851571
Q9EPW0	INP4A	-0.105361	-0.664015	-1.15913	-2.12259	-0.266703	-0.412002	-0.039363	Type I inositol 3,4-bisphosphate 4-phosphatase OS=Mus musculus GN=Inpp4a PE=2 SV=1	-0.141051
Q9D819	IPYR	0.0582689	-0.43898	-0.910252	-1.87709	-0.464754	-0.192705	-0.0410712	Inorganic pyrophosphatase OS=Mus musculus GN=Ppa1 PE=1 SV=1	-0.135997
Q91VM9	IPYR2	0.0487902	-0.241653	-0.516965	-1.235	-0.872921	-0.431738	-0.241373	Inorganic pyrophosphatase 2, mitochondrial OS=Mus musculus GN=Ppa2 PE=1 SV=1	-0.0905888
P11881-2	ITPR1	0.0295588	-0.345716	-0.971151	-1.79463	-0.754751	-0.304002	-0.051961	Isoform 2 of Inositol 1,4,5-trisphosphate receptor type 1 OS=Mus musculus GN=Itpr1	-0.131531
Q9JHI5	IVD	-0.0100503	-0.234399	-0.468533	-0.900236	-1.36146	-0.127023	-0.0419907	Isovaleryl-CoA dehydrogenase, mitochondrial OS=Mus musculus GN=Ivd PE=1 SV=1	-0.0627902
Q8R0A7	K0513	-0.0512933	-0.805819	-1.32884	-2.44721	-0.185266	-0.181689	-0.0277876	Uncharacterized protein KIAA0513 OS=Mus musculus GN=Kiaa0513 PE=2 SV=1	-0.165284
P47857	K6PF	-0.0202027	-0.146613	-0.569845	-1.51052	-1.44733	-0.352102	-0.123953	6-phosphofructokinase, muscle type OS=Mus musculus GN=Pfkm PE=1 SV=3	-0.109936
P12382	K6PL	-0.0512933	-0.148053	-0.56207	-1.63723	-0.825558	-0.479843	-0.1118	6-phosphofructokinase, liver type OS=Mus musculus GN=Pfkl PE=1 SV=4	-0.117346
Q9WUA3	K6PP	-0.0512933	-0.191269	-0.560455	-1.62097	-1.04676	-0.312443	-0.116488	6-phosphofructokinase type C OS=Mus musculus GN=Pfkp PE=1 SV=1	-0.114969
Q9R0Y5-2	KAD1	0.0392207	-0.033082	-0.256509	-1.04481	-6.05511	-0.749493	-0.111529	Isoform 2 of Adenylate kinase isoenzyme 1 OS=Mus musculus GN=Ak1	-0.0795555
Q9WTP7	KAD3	0.00995033	-0.38677	-0.810473	-1.77196	-0.571579	-0.233508	-1.53473e-16	GTP:AMP phosphotransferase AK3, mitochondrial OS=Mus musculus GN=Ak3 PE=1 SV=3	-0.126232
Q9DBC7	KAP0	-0.0304592	-1.98925	-2.25025	-3.10523	-0.136412	-0.0841534	-0.115712	cAMP-dependent protein kinase type I-alpha regulatory subunit OS=Mus musculus GN=Prkar1a PE=1 SV=3	-0.190378
P62482	KCAB2	-0.0100503	-0.691381	-1.08434	-1.58923	-0.728814	-0.194424	-0.121835	Voltage-gated potassium channel subunit beta-2 OS=Mus musculus GN=Kcnab2 PE=2 SV=1	-0.106034
P11798	KCC2A	-0.040822	-0.176941	-0.431328	-1.54514	-1.34088	-0.305414	-0.277603	Calcium/calmodulin-dependent protein kinase type II subunit alpha OS=Mus musculus GN=Camk2a PE=1 SV=2	-0.109243
P28652	KCC2B	0.113329	-0.110913	-0.576844	-1.69873	-1.8132	-0.285152	-0.0485317	Calcium/calmodulin-dependent protein kinase type II subunit beta OS=Mus musculus GN=Camk2b PE=1 SV=2	-0.131945
Q6PHZ2-2	KCC2D	-0.0304592	-0.193869	-0.570601	-1.81762	-1.12754	-0.367595	-0.0724758	Isoform 2 of Calcium/calmodulin-dependent protein kinase type II subunit delta OS=Mus musculus GN=Camk2d	-0.130429
Q923T9	KCC2G	-0.0304592	-0.0968554	-0.915646	-2.17896	-2.52687	-0.166624	-0.287742	Calcium/calmodulin-dependent protein kinase type II subunit gamma OS=Mus musculus GN=Camk2g PE=1 SV=1	-0.162491
Q04447	KCRB	0.113329	-0.242812	-0.44161	-1.35066	-1.48502	-0.411295	-0.0774911	Creatine kinase B-type OS=Mus musculus GN=Ckb PE=1 SV=1	-0.101804
Q60749	KHDR1	0	-0.596435	-1.27984	-3.31477	-0.195827	-0.190014	-0.050107	KH domain-containing, RNA-binding, signal transduction-associated protein 1 OS=Mus musculus GN=Khdrbs1 PE=1 SV=2	-0.236443
Q9QXL2-2	KI21A	-0.0512933	-0.584704	-1.11087	-2.23521	-0.45759	-0.234842	-0.237184	Isoform 2 of Kinesin-like protein KIF21A OS=Mus musculus GN=Kif21a	-0.153915
P33173	KIF1A	-0.0618754	-2.02962	-1.64014	-1.57066	-0.371521	-0.124084	-0.436824	Kinesin-like protein KIF1A OS=Mus musculus GN=Kif1a PE=1 SV=2	-0.0704119
Q61768	KINH	0.00995033	-0.802804	-1.34662	-2.16743	-0.354991	-0.279002	-0.436333	Kinesin-1 heavy chain OS=Mus musculus GN=Kif5b PE=1 SV=3	-0.148521
P20444	KPCA	0.0198026	-0.396263	-0.900027	-2.0175	-0.456234	-0.176165	-0.0441136	Protein kinase C alpha type OS=Mus musculus GN=Prkca PE=1 SV=3	-0.145182
P63318	KPCG	0.0198026	-0.484863	-0.915484	-1.94631	-0.484529	-0.162893	-0.0540652	Protein kinase C gamma type OS=Mus musculus GN=Prkcg PE=1 SV=1	-0.137729
P52480-2	KPYM	0	-0.0856961	-0.419441	-1.37806	-2.3389	-0.484148	-0.0896409	Isoform M1 of Pyruvate kinase PKM OS=Mus musculus GN=Pkm	-0.101698
P11627	L1CAM	0.0295588	-0.388704	-0.666298	-1.47047	-0.397539	-0.613966	-0.241598	Neural cell adhesion molecule L1 OS=Mus musculus GN=L1cam PE=1 SV=1	-0.104012
Q61792	LASP1	0.19062	-0.209954	-0.551897	-1.1545	-1.05134	-0.117046	-0.181348	LIM and SH3 domain protein 1 OS=Mus musculus GN=Lasp1 PE=1 SV=1	-0.0936523
P16125	LDHB	-0.0202027	-0.281696	-0.429022	-1.35066	-0.789915	-0.235995	-0.0774911	L-lactate dehydrogenase B chain OS=Mus musculus GN=Ldhb PE=1 SV=2	-0.0933453
Q9CPU0	LGUL	-0.0512933	-0.135852	-0.488608	-1.53519	-2.10349	-0.449538	-0.163151	Lactoylglutathione lyase OS=Mus musculus GN=Glo1 PE=1 SV=3	-0.109589
Q8JZS0	LIN7A	-0.0725707	-0.468533	-0.500135	-0.893018	-0.127023	-0.734823	-0.0735023	Protein lin-7 homolog A OS=Mus musculus GN=Lin7a PE=1 SV=2	-0.0527569
P24527	LKHA4	0.0198026	-0.098155	-0.298633	-1.06616	-0.232796	-0.474316	-0.210338	Leukotriene A-4 hydrolase OS=Mus musculus GN=Lta4h PE=1 SV=4	-0.0786571
P48678-2	LMNA	0.0198026	-0.0891154	-0.350078	-0.930811	-3.07099	-1.24301	-0.144296	Isoform C of Prelamin-A/C OS=Mus musculus GN=Lmna	-0.0695276
Q9DC07	LNEBL	-0.0202027	-0.203064	-0.755145	-1.86253	-0.980454	-0.278737	-0.0884633	LIM zinc-binding domain-containing Nebulette OS=Mus musculus GN=Nebl PE=2 SV=1	-0.135682
Q6PB66	LPPRC	0.0295588	-0.495728	-1.16919	-1.79681	-0.608529	-0.137185	-0.0680019	Leucine-rich PPR motif-containing protein, mitochondrial OS=Mus musculus GN=Lrpprc PE=1 SV=2	-0.129399
Q9CR62	M2OM	0.0392207	-0.173752	-0.244873	-0.891796	-0.582407	-0.678947	-0.177088	Mitochondrial 2-oxoglutarate/malate carrier protein OS=Mus musculus GN=Slc25a11 PE=1 SV=3	-0.0644847
P06801	MAOX	-0.0304592	-0.190489	-0.458217	-1.25204	-1.32137	-0.414707	-0.0709219	NADP-dependent malic enzyme OS=Mus musculus GN=Me1 PE=1 SV=2	-0.0883668
Q9QYR6-2	MAP1A	-0.040822	-0.568943	-1.33195	-1.76068	-0.349709	-0.236907	-0.220061	Isoform 2 of Microtubule-associated protein 1A OS=Mus musculus GN=Map1a	-0.122415
P14873	MAP1B	-0.0100503	-1.0541	-1.72126	-1.81368	-0.254344	-0.16285	-0.0398433	Microtubule-associated protein 1B OS=Mus musculus GN=Map1b PE=1 SV=2	-0.118255
P27546-4	MAP4	0.0198026	-0.623601	-1.43237	-2.3837	-0.0976569	-0.0877844	-0.154278	Isoform 4 of Microtubule-associated protein 4 OS=Mus musculus GN=Map4	-0.170454
Q7TSJ2	MAP6	-0.0304592	-0.119869	-0.274729	-0.711651	-1.23153	-0.601621	-0.174391	Microtubule-associated protein 6 OS=Mus musculus GN=Map6 PE=1 SV=2	-0.0493234
Q8K310	MATR3	-0.0100503	-1.02547	-2.17145	-2.49526	-0.308087	-0.270528	-0.361665	Matrin-3 OS=Mus musculus GN=Matr3 PE=1 SV=1	-0.172699
Q99MR8	MCCA	-0.040822	-0.0183334	-0.341385	-0.636087	-11.4986	-0.878343	-0.386998	Methylcrotonoyl-CoA carboxylase subunit alpha, mitochondrial OS=Mus musculus GN=Mccc1 PE=1 SV=2	-0.0466377
P14152	MDHC	-0.0304592	-0.136481	-0.423001	-1.31265	-1.64247	-0.46311	-0.0766919	Malate dehydrogenase, cytoplasmic OS=Mus musculus GN=Mdh1 PE=1 SV=3	-0.0939274
P08249	MDHM	0.0198026	0.0188659	-0.155045	-0.60672	8.02042	-1.20322	-0.150858	Malate dehydrogenase, mitochondrial OS=Mus musculus GN=Mdh2 PE=1 SV=3	-0.0471292
Q9Z2D6-2	MECP2	-0.040822	-0.150502	-0.559007	-1.3453	-2.19353	-0.377469	-0.203425	Isoform B of Methyl-CpG-binding protein 2 OS=Mus musculus GN=Mecp2	-0.0965903
Q3THS6	METK2	-0.0833816	-1.4229	-2.61645	-3.08372	-0.275959	-0.193885	-0.0759133	S-adenosylmethionine synthase isoform type-2 OS=Mus musculus GN=Mat2a PE=2 SV=2	-0.204702
O35678	MGLL	0	-0.715399	-1.33449	-2.35364	-0.516559	-0.0163278	-0.172858	Monoglyceride lipase OS=Mus musculus GN=Mgll PE=1 SV=1	-0.163794
P63085	MK01	-0.040822	-0.57762	-1.16225	-1.83635	-0.299528	-0.062175	-0.0573222	Mitogen-activated protein kinase 1 OS=Mus musculus GN=Mapk1 PE=1 SV=3	-0.126138
Q63844	MK03	-0.198451	-0.610727	-1.08936	-2.0235	-0.400216	-0.0419766	-0.0804779	Mitogen-activated protein kinase 3 OS=Mus musculus GN=Mapk3 PE=1 SV=5	-0.129586
Q9EQ20	MMSA	0.0198026	-0.226494	-0.602451	-1.11283	-0.841869	-0.43034	-0.188661	Methylmalonate-semialdehyde dehydrogenase [acylating], mitochondrial OS=Mus musculus GN=Aldh6a1 PE=1 SV=1	-0.0813133
P26041	MOES	0.00995033	-0.402861	-0.9542	-1.80525	-0.482527	-0.200457	-0.113712	Moesin OS=Mus musculus GN=Msn PE=1 SV=3	-0.129521
Q922Q1	MOSC2	-0.0304592	-0.416045	-0.69946	-1.53841	-0.526111	-0.404085	-0.107639	MOSC domain-containing protein 2, mitochondrial OS=Mus musculus GN=Marc2 PE=1 SV=1	-0.105235
P31938	MP2K1	-0.0618754	-0.200761	-0.679009	-1.20235	-1.17134	-0.193283	-0.262189	Dual specificity mitogen-activated protein kinase kinase 1 OS=Mus musculus GN=Map2k1 PE=1 SV=2	-0.0847659
Q63932	MP2K2	-0.0618754	-0.200761	-0.679009	-1.20235	-1.17134	-0.193283	-0.262189	Dual specificity mitogen-activated protein kinase kinase 2 OS=Mus musculus GN=Map2k2 PE=1 SV=2	-0.0847659
P63030	MPC1	-0.040822	-0.440412	-0.740839	-1.61993	-0.704157	-0.337521	-0.108648	Mitochondrial pyruvate carrier 1 OS=Mus musculus GN=Mpc1 PE=1 SV=1	-0.11031
Q8VEM8	MPCP	-0.0202027	-0.0286333	-0.24174	-0.875275	-7.54503	-0.986862	-0.176765	Phosphate carrier protein, mitochondrial OS=Mus musculus GN=Slc25a3 PE=1 SV=1	-0.0639711
P20357	MTAP2	0	-0.536813	-1.16262	-1.58171	-0.465185	-0.0687043	-0.0783399	Microtubule-associated protein 2 OS=Mus musculus GN=Map2 PE=1 SV=2	-0.110962
P28665	MUG1	-0.0618754	-1.9715	-2.07489	-2.12259	-0.0653472	-0.0771026	-0.039363	Murinoglobulin-1 OS=Mus musculus GN=Mug1 PE=1 SV=3	-0.116089
Q8C854-3	MYEF2	0.0198026	-0.299664	-0.768102	-1.79463	-0.75875	-0.321922	-0.051961	Isoform 2 of Myelin expression factor 2 OS=Mus musculus GN=Myef2	-0.130408
Q61879	MYH10	-0.0202027	-0.209696	-0.578606	-1.41876	-1.40581	-0.306198	-0.0907582	Myosin-10 OS=Mus musculus GN=Myh10 PE=1 SV=2	-0.101622
Q6URW6	MYH14	-0.040822	-0.495268	-1.11278	-1.94999	-0.708928	-0.100687	-0.0774118	Myosin-14 OS=Mus musculus GN=Myh14 PE=1 SV=1	-0.1362
Q8VDD5	MYH9	0	-0.427311	-1.03907	-1.86253	-0.538994	-0.151014	-0.0884633	Myosin-9 OS=Mus musculus GN=Myh9 PE=1 SV=4	-0.133249
Q9CQ19	MYL9	0.0198026	-0.623774	-1.18391	-2.00648	-0.514509	-0.165832	-0.109451	Myosin regulatory light polypeptide 9 OS=Mus musculus GN=Myl9 PE=1 SV=3	-0.140757
Q99104	MYO5A	-0.0618754	-0.395057	-0.954014	-2.06298	-0.620682	-0.201847	-0.18269	Unconventional myosin-Va OS=Mus musculus GN=Myo5a PE=1 SV=2	-0.144558
Q60817	NACA	0.0198026	-1.05617	-1.71894	-2.3452	-0.210678	-0.148218	-0.0696945	Nascent polypeptide-associated complex subunit alpha OS=Mus musculus GN=Naca PE=1 SV=1	-0.158462
Q9DCN2-2	NB5R3	0.00995033	-0.107234	-0.742666	-1.78815	-2.13118	-0.297588	-0.125584	Isoform 2 of NADH-cytochrome b5 reductase 3 OS=Mus musculus GN=Cyb5r3	-0.134417
Q9EPN1-3	NBEA	-0.0512933	-0.459188	-1.13976	-1.24412	-0.52019	-0.0274281	-0.564952	Isoform 3 of Neurobeachin OS=Mus musculus GN=Nbea	-0.0855221
Q91X97	NCALD	-0.0512933	-0.632507	-1.05066	-2.33402	-0.574567	-0.047814	-0.246037	Neurocalcin-delta OS=Mus musculus GN=Ncald PE=1 SV=4	-0.15925
P28660-2	NCKP1	-0.0304592	-0.267238	-0.566057	-1.47428	-0.662037	-0.305595	-0.0805911	Isoform 2 of Nck-associated protein 1 OS=Mus musculus GN=Nckap1	-0.103417
Q62433	NDRG1	0.0198026	-0.702079	-1.39725	-2.27417	-0.431657	-0.128971	-0.050945	Protein NDRG1 OS=Mus musculus GN=Ndrg1 PE=1 SV=1	-0.160029
Q9QYG0-2	NDRG2	-0.0100503	-0.405564	-1.06387	-2.15436	-0.672869	-0.10858	-0.0624148	Isoform 2 of Protein NDRG2 OS=Mus musculus GN=Ndrg2	-0.154743
Q9DC69	NDUA9	-0.210721	0.0949767	-0.298805	-0.697509	1.05988	-1.03595	-0.550977	NADH dehydrogenase [ubiquinone] 1 alpha subcomplex subunit 9, mitochondrial OS=Mus musculus GN=Ndufa9 PE=1 SV=2	-0.0445407
Q99LC3	NDUAA	-0.18633	-0.336187	-0.385925	-1.00169	-0.583191	-0.559668	-0.14849	NADH dehydrogenase [ubiquinone] 1 alpha subcomplex subunit 10, mitochondrial OS=Mus musculus GN=Ndufa10 PE=1 SV=1	-0.0570261
Q9CQZ6	NDUB3	-0.0304592	-0.361616	-0.544529	-1.07083	-0.480179	-0.236745	-0.0680957	NADH dehydrogenase [ubiquinone] 1 beta subcomplex subunit 3 OS=Mus musculus GN=Ndufb3 PE=1 SV=1	-0.0713053
Q9D6J5	NDUB8	0.00995033	-0.13691	-0.274787	-0.700699	-1.67083	-0.435049	-0.0727408	NADH dehydrogenase [ubiquinone] 1 beta subcomplex subunit 8, mitochondrial OS=Mus musculus GN=Ndufb8 PE=1 SV=1	-0.0502668
Q9CQJ8	NDUB9	-0.0202027	-0.107376	-0.283127	-0.817218	-2.36566	-0.405543	-0.13182	NADH dehydrogenase [ubiquinone] 1 beta subcomplex subunit 9 OS=Mus musculus GN=Ndufb9 PE=1 SV=3	-0.0579775
Q91VD9	NDUS1	0	-0.131073	-0.300891	-0.876697	-2.16566	-0.531189	-0.069394	NADH-ubiquinone oxidoreductase 75 kDa subunit, mitochondrial OS=Mus musculus GN=Ndufs1 PE=1 SV=2	-0.0629204
Q91WD5	NDUS2	-0.0512933	-0.216236	-0.407843	-1.08509	-1.21085	-0.20607	-0.127689	NADH dehydrogenase [ubiquinone] iron-sulfur protein 2, mitochondrial OS=Mus musculus GN=Ndufs2 PE=1 SV=1	-0.0739284
Q9DC70	NDUS7	-0.174353	-0.22124	-0.446796	-1.11255	-0.810821	-0.481775	-0.0965467	NADH dehydrogenase [ubiquinone] iron-sulfur protein 7, mitochondrial OS=Mus musculus GN=Ndufs7 PE=1 SV=1	-0.0694307
Q8K3J1	NDUS8	-0.235722	-0.161613	-0.267706	-1.02188	-1.32001	-0.674156	-0.22669	NADH dehydrogenase [ubiquinone] iron-sulfur protein 8, mitochondrial OS=Mus musculus GN=Ndufs8 PE=1 SV=1	-0.059487
Q04690-2	NF1	-0.18633	-0.619133	-0.785427	-2.15159	-0.472369	-0.27682	-0.0448267	Isoform 1 of Neurofibromin OS=Mus musculus GN=Nf1	-0.136571
P19246	NFH	0	-0.0416005	-0.272903	-0.782974	-6.26475	-0.531677	-0.179681	Neurofilament heavy polypeptide OS=Mus musculus GN=Nefh PE=1 SV=3	-0.05829
P08551	NFL	0.0392207	0.010329	-0.11481	-0.586773	21.7144	-1.9348	-0.244663	Neurofilament light polypeptide OS=Mus musculus GN=Nefl PE=1 SV=5	-0.0461391
P08553	NFM	0.0861777	-0.22992	-0.414598	-0.902277	-1.02577	-0.578362	-0.0965647	Neurofilament medium polypeptide OS=Mus musculus GN=Nefm PE=1 SV=4	-0.0678193
P70441	NHRF1	0.0198026	-0.252125	-0.600737	-1.36461	-0.620732	-0.269084	-0.0860401	Na(+)/H(+) exchange regulatory cofactor NHE-RF1 OS=Mus musculus GN=Slc9a3r1 PE=1 SV=3	-0.09891
O70310	NMT1	-0.0100503	-0.522893	-1.68174	-1.23617	-0.368346	-0.325013	-1.09313	Glycylpeptide N-tetradecanoyltransferase 1 OS=Mus musculus GN=Nmt1 PE=1 SV=1	-0.0903829
Q99K48	NONO	-0.116534	-0.597274	-1.30736	-1.97899	-0.392718	-0.132543	-0.101221	Non-POU domain-containing octamer-binding protein OS=Mus musculus GN=Nono PE=1 SV=3	-0.133166
Q61937	NPM	-0.116534	-0.600264	-1.00314	-1.34757	-0.581909	-0.163275	-0.0285573	Nucleophosmin OS=Mus musculus GN=Npm1 PE=1 SV=1	-0.0843971
P97300	NPTN	-0.0512933	-0.263793	-0.488697	-1.14468	-0.703705	-0.367415	-0.109846	Neuroplastin OS=Mus musculus GN=Nptn PE=1 SV=3	-0.0777003
Q9CS84-2	NRX1A	0.0198026	-0.842894	-1.7529	-1.9715	-0.249998	-0.0188261	-0.0653472	Isoform 2a of Neurexin-1 OS=Mus musculus GN=Nrxn1	-0.13741
P46460	NSF	-0.040822	-0.198795	-0.507142	-1.5094	-0.814069	-0.293133	-0.11862	Vesicle-fusing ATPase OS=Mus musculus GN=Nsf PE=1 SV=2	-0.106737
Q02819	NUCB1	-0.0304592	-1.39725	-2.21848	-2.57549	-0.198364	-0.082993	-0.0563374	Nucleobindin-1 OS=Mus musculus GN=Nucb1 PE=1 SV=2	-0.167708
Q60597-2	ODO1	0.0392207	-0.429571	-0.679684	-1.38786	-0.572104	-0.203382	-0.048998	Isoform 2 of 2-oxoglutarate dehydrogenase, mitochondrial OS=Mus musculus GN=Ogdh	-0.0975376
Q9D2G2	ODO2	-0.0100503	0.0271918	-0.201712	-0.350131	10.4946	-1.19231	-1.08517	Dihydrolipoyllysine-residue succinyltransferase component of 2-oxoglutarate dehydrogenase complex, mitochondrial OS=Mus musculus GN=Dlst PE=1 SV=1	-0.0274912
P35486	ODPA	-0.18633	-0.185693	-0.415766	-1.13443	-0.811181	-0.646914	-0.641297	Pyruvate dehydrogenase E1 component subunit alpha, somatic form, mitochondrial OS=Mus musculus GN=Pdha1 PE=1 SV=1	-0.0710557
Q9D051	ODPB	0	-0.119025	-0.303546	-0.739445	-1.73729	-0.283807	-0.172004	Pyruvate dehydrogenase E1 component subunit beta, mitochondrial OS=Mus musculus GN=Pdhb PE=1 SV=1	-0.0532912
Q9CZ30	OLA1	0	-0.538863	-1.14238	-2.3607	-0.347398	-0.172081	-0.116134	Obg-like ATPase 1 OS=Mus musculus GN=Ola1 PE=1 SV=1	-0.167376
O54901	OX2G	-0.198451	-0.370703	-0.765707	-1.64539	-0.650403	-0.236978	-0.0475337	OX-2 membrane glycoprotein OS=Mus musculus GN=Cd200 PE=1 SV=1	-0.105691
Q4KMM3-2	OXR1	-0.0100503	-0.485159	-1.1023	-1.9945	-0.407328	-0.0952604	-0.0572815	Isoform 2 of Oxidation resistance protein 1 OS=Mus musculus GN=Oxr1	-0.141296
P29341	PABP1	-0.0304592	-0.350474	-0.730205	-1.79857	-0.753056	-0.302957	-0.0806732	Polyadenylate-binding protein 1 OS=Mus musculus GN=Pabpc1 PE=1 SV=2	-0.126224
Q61644	PACN1	-0.0304592	-0.0842955	-0.328127	-1.1023	-2.264	-0.723504	-0.0952604	Protein kinase C and casein kinase substrate in neurons protein 1 OS=Mus musculus GN=Pacsin1 PE=1 SV=1	-0.0791896
O88643	PAK1	0.00995033	-0.54611	-1.00132	-1.90179	-0.441298	-0.221325	-0.0630355	Serine/threonine-protein kinase PAK 1 OS=Mus musculus GN=Pak1 PE=1 SV=1	-0.133064
Q8CIN4	PAK2	-0.0202027	-0.642609	-1.14627	-2.00416	-0.240767	-0.194916	-0.100339	Serine/threonine-protein kinase PAK 2 OS=Mus musculus GN=Pak2 PE=1 SV=1	-0.13755
Q61036-2	PAK3	0.00995033	-0.581684	-1.01108	-2.14927	-0.356271	-0.227152	-0.0233736	Isoform 2 of Serine/threonine-protein kinase PAK 3 OS=Mus musculus GN=Pak3	-0.150181
Q9Z0P4-2	PALM	0.254642	-0.231811	-0.531424	-1.24428	-0.994724	-0.395804	-0.111652	Isoform 2 of Paralemmin-1 OS=Mus musculus GN=Palm	-0.102891
Q99LX0	PARK7	0.122218	-0.13076	-0.416582	-1.07309	-2.46852	-0.43222	-0.18898	Protein DJ-1 OS=Mus musculus GN=Park7 PE=1 SV=1	-0.0849304
Q61990-2	PCBP2	-0.105361	-0.88203	-1.74324	-2.93496	-0.299283	-0.0975563	-0.0358654	Isoform 2 of Poly(rC)-binding protein 2 OS=Mus musculus GN=Pcbp2	-0.199497
P57722-2	PCBP3	-0.0202027	-0.875681	-1.74324	-2.87418	-0.310963	-0.0975563	-0.0366237	Isoform 2 of Poly(rC)-binding protein 3 OS=Mus musculus GN=Pcbp3	-0.199895
Q9QYX7-2	PCLO	-0.116534	-0.528979	-1.03192	-1.97299	-0.518596	-0.173275	-0.0729676	Isoform 2 of Protein piccolo OS=Mus musculus GN=Pclo	-0.132088
P63054	PCP4	-0.0304592	-0.67663	-0.786657	-1.17818	-0.908821	-0.118527	-0.124789	Purkinje cell protein 4 OS=Mus musculus GN=Pcp4 PE=2 SV=2	-0.0727224
Q9CQF9	PCYOX	-0.198451	-0.0837397	-0.779784	-1.36153	-1.30828	-0.302134	-0.370426	Prenylcysteine oxidase OS=Mus musculus GN=Pcyox1 PE=1 SV=1	-0.093001
Q8VE70	PDC10	-0.116534	-0.377751	-0.713914	-0.529168	-0.675423	-0.205235	-0.128341	Programmed cell death protein 10 OS=Mus musculus GN=Pdcd10 PE=1 SV=1	-0.0283164
P56812	PDCD5	0.0676586	-0.567623	-1.22172	-2.33771	-0.322978	-0.116659	-0.0260212	Programmed cell death protein 5 OS=Mus musculus GN=Pdcd5 PE=1 SV=3	-0.169331
P09103	PDIA1	0.0487902	-0.676138	-1.13866	-2.4566	-0.250737	-0.268312	-0.0745938	Protein disulfide-isomerase OS=Mus musculus GN=P4hb PE=1 SV=2	-0.173234
P27773	PDIA3	0.0487902	-0.375671	-1.01065	-1.92331	-0.56107	-0.276707	-0.0552527	Protein disulfide-isomerase A3 OS=Mus musculus GN=Pdia3 PE=1 SV=2	-0.14148
P08003	PDIA4	-0.0202027	-0.52804	-1.04963	-1.95278	-0.567182	-0.352254	-0.0893782	Protein disulfide-isomerase A4 OS=Mus musculus GN=Pdia4 PE=1 SV=3	-0.136059
O70591	PFD2	-0.105361	-0.769105	-1.65663	-2.00869	-0.388882	-0.256953	-0.426158	Prefoldin subunit 2 OS=Mus musculus GN=Pfdn2 PE=2 SV=2	-0.134424
Q9DBJ1	PGAM1	-0.0725707	-0.050538	-0.399178	-1.40983	-4.80674	-0.68179	-0.125403	Phosphoglycerate mutase 1 OS=Mus musculus GN=Pgam1 PE=1 SV=3	-0.100825
P09411	PGK1	-0.0304592	-0.19106	-0.342626	-1.18644	-0.856477	-0.489474	-0.0977856	Phosphoglycerate kinase 1 OS=Mus musculus GN=Pgk1 PE=1 SV=4	-0.0825293
Q9D0F9	PGM1	-0.040822	-0.152517	-0.373511	-1.23663	-1.68398	-0.391902	-0.142674	Phosphoglucomutase-1 OS=Mus musculus GN=Pgm1 PE=1 SV=4	-0.0869463
Q8CAA7	PGM2L	-0.0833816	-0.699085	-1.38843	-2.71064	-0.507384	-0.0577577	-0.0328331	Glucose 1,6-bisphosphate synthase OS=Mus musculus GN=Pgm2l1 PE=1 SV=1	-0.186146
O35129	PHB2	-0.0512933	-0.125836	-0.22532	-0.763279	-2.20574	-0.779044	-0.208763	Prohibitin-2 OS=Mus musculus GN=Phb2 PE=1 SV=1	-0.0513299
Q8BGT8	PHIPL	-0.34249	-0.916124	-1.71894	-2.87418	-0.305041	-0.0649409	-0.145748	Phytanoyl-CoA hydroxylase-interacting protein-like OS=Mus musculus GN=Phyhipl PE=2 SV=1	-0.180992
Q8K0S0	PHYIP	-0.116534	-0.839804	-1.70152	-2.71064	-0.344905	-0.0717002	-0.0328331	Phytanoyl-CoA hydroxylase-interacting protein OS=Mus musculus GN=Phyhip PE=1 SV=1	-0.183346
P23506-2	PIMT	-0.0618754	-0.288643	-0.679992	-1.60076	-0.836212	-0.289129	-0.0968797	Isoform 2 of Protein-L-isoaspartate(D-aspartate) O-methyltransferase OS=Mus musculus GN=Pcmt1	-0.111354
Q9Z1B3-3	PLCB1	0.00995033	-0.294689	-0.726229	-1.3318	-0.640423	-0.186294	-0.128947	Isoform C of 1-phosphatidylinositol 4,5-bisphosphate phosphodiesterase beta-1 OS=Mus musculus GN=Plcb1	-0.0959662
Q3USB7	PLCL1	-0.127833	-0.455105	-1.09931	-2.09394	-0.611818	-0.0414196	-0.135098	Inactive phospholipase C-like protein 1 OS=Mus musculus GN=Plcl1 PE=1 SV=3	-0.142895
Q9QXS1-10	PLEC	-0.0725707	-0.180199	-0.515187	-1.32684	-1.3053	-0.539312	-0.0941628	Isoform PLEC-1D of Plectin OS=Mus musculus GN=Plec	-0.092308
Q9DBG5	PLIN3	0.0198026	-0.682369	-1.61027	-2.3607	-0.244069	-0.0310798	-0.172401	Perilipin-3 OS=Mus musculus GN=Plin3 PE=1 SV=1	-0.168796
Q61233	PLSL	-0.0833816	-0.433491	-1.30454	-2.21513	-0.446822	-0.11382	-0.0683825	Plastin-2 OS=Mus musculus GN=Lcp1 PE=1 SV=4	-0.156589
Q99K51	PLST	-0.0512933	-0.873507	-1.50063	-2.33402	-0.238183	-0.147422	-0.133124	Plastin-3 OS=Mus musculus GN=Pls3 PE=1 SV=3	-0.156768
P70207	PLXA2	0	-0.821153	-1.06139	-1.99769	-0.25918	-0.175053	-0.074327	Plexin-A2 OS=Mus musculus GN=Plxna2 PE=1 SV=2	-0.13254
Q80UG2	PLXA4	0	-0.670081	-1.06139	-1.99769	-0.454375	-0.175053	-0.074327	Plexin-A4 OS=Mus musculus GN=Plxna4 PE=1 SV=3	-0.136661
Q3UM45	PP1R7	0.0392207	-0.112851	-0.462632	-1.71207	-1.65552	-0.481577	-0.129294	Protein phosphatase 1 regulatory subunit 7 OS=Mus musculus GN=Ppp1r7 PE=1 SV=2	-0.127781
P63330	PP2AA	0	-0.440719	-1.05703	-2.04821	-0.566569	-0.215233	-0.0757891	Serine/threonine-protein phosphatase 2A catalytic subunit alpha isoform OS=Mus musculus GN=Ppp2ca PE=1 SV=1	-0.14655
P63328-2	PP2BA	-0.0304592	-0.406051	-0.953041	-1.88405	-0.69956	-0.198225	-0.0865715	Isoform 2 of Serine/threonine-protein phosphatase 2B catalytic subunit alpha isoform OS=Mus musculus GN=Ppp3ca	-0.13295
P48453-2	PP2BB	0	-0.292992	-0.920431	-1.83783	-0.426633	-0.122412	-0.0684173	Isoform 1 of Serine/threonine-protein phosphatase 2B catalytic subunit beta isoform OS=Mus musculus GN=Ppp3cb	-0.134037
P17742	PPIA	-0.0304592	-0.302378	-0.708526	-1.71894	-0.707825	-0.227854	-0.0649409	Peptidyl-prolyl cis-trans isomerase A OS=Mus musculus GN=Ppia PE=1 SV=2	-0.121547
P24369	PPIB	-0.198451	-0.425273	-0.983484	-2.47286	-0.588496	-0.226867	-0.18679	Peptidyl-prolyl cis-trans isomerase B OS=Mus musculus GN=Ppib PE=1 SV=2	-0.166362
Q60676	PPP5	0.131028	-0.23446	-0.614211	-1.32784	-0.791589	-0.183112	-0.417436	Serine/threonine-protein phosphatase 5 OS=Mus musculus GN=Ppp5c PE=1 SV=3	-0.102907
Q8R5J9	PRAF3	-0.0202027	-0.49421	-1.39725	-1.79217	-0.725112	-0.285359	-0.0195304	PRA1 family protein 3 OS=Mus musculus GN=Arl6ip5 PE=1 SV=2	-0.128461
P35700	PRDX1	-0.0618754	-0.275005	-0.725259	-1.58171	-0.732178	-0.170005	-0.0783399	Peroxiredoxin-1 OS=Mus musculus GN=Prdx1 PE=1 SV=1	-0.110751
P99029-2	PRDX5	-0.0100503	-0.275499	-0.299961	-0.980188	-1.22134	-0.331508	-0.108504	Isoform Cytoplasmic+peroxisomal of Peroxiredoxin-5, mitochondrial OS=Mus musculus GN=Prdx5	-0.0659515
O08709	PRDX6	0.139762	-0.0949859	-0.36753	-0.9542	-2.00399	-0.483566	-0.115948	Peroxiredoxin-6 OS=Mus musculus GN=Prdx6 PE=1 SV=3	-0.0777704
P62962	PROF1	0.0582689	-0.295765	-0.736486	-1.76253	-0.780921	-0.230045	-0.100034	Profilin-1 OS=Mus musculus GN=Pfn1 PE=1 SV=2	-0.129991
Q9JJV2	PROF2	-0.198451	-0.215919	-0.686076	-1.62157	-1.08109	-0.568312	-0.225519	Profilin-2 OS=Mus musculus GN=Pfn2 PE=1 SV=3	-0.107456
B9EKR1	PRPTZ	0.0295588	-0.0100843	-0.229559	-0.660948	-34.3675	-0.357782	-0.436721	Receptor-type tyrosine-protein phosphatase zeta OS=Mus musculus GN=Ptprz1 PE=1 SV=1	-0.0514931
P62192	PRS4	0.00995033	-0.58486	-1.2312	-2.0669	-0.316357	-0.0969339	-0.0223584	26S protease regulatory subunit 4 OS=Mus musculus GN=Psmc1 PE=1 SV=1	-0.146105
P46471	PRS7	-0.0618754	-0.516428	-1.31159	-1.86289	-0.557378	-0.156956	-0.215803	26S protease regulatory subunit 7 OS=Mus musculus GN=Psmc2 PE=1 SV=5	-0.129947
P62196	PRS8	0	-0.535853	-1.16389	-2.07489	-0.388971	-0.0861157	-0.0771026	26S protease regulatory subunit 8 OS=Mus musculus GN=Psmc5 PE=1 SV=1	-0.146867
Q11011	PSA	-0.0725707	-0.250796	-0.509827	-1.43502	-0.732703	-0.339543	-0.180398	Puromycin-sensitive aminopeptidase OS=Mus musculus GN=Npepps PE=1 SV=2	-0.0982017
Q9Z2U1	PSA5	0.0392207	-0.565117	-0.895534	-1.9508	-0.368426	-0.122635	-0.0793943	Proteasome subunit alpha type-5 OS=Mus musculus GN=Psma5 PE=1 SV=1	-0.136745
Q9Z2U0	PSA7	-0.223144	-0.548424	-0.905277	-2.07827	-0.397113	-0.143433	-0.0934731	Proteasome subunit alpha type-7 OS=Mus musculus GN=Psma7 PE=1 SV=1	-0.132248
P99026	PSB4	0.00995033	-0.134364	-0.576795	-1.4958	-1.04991	-0.358573	-0.126797	Proteasome subunit beta type-4 OS=Mus musculus GN=Psmb4 PE=1 SV=1	-0.110907
P70195	PSB7	0.0487902	-0.361616	-0.882839	-1.5372	-0.480179	-0.166261	-0.10101	Proteasome subunit beta type-7 OS=Mus musculus GN=Psmb7 PE=1 SV=1	-0.112621
Q9D8W5	PSD12	-0.116534	-0.354302	-0.930463	-2.28951	-1.0497	-0.143193	-0.106144	26S proteasome non-ATPase regulatory subunit 12 OS=Mus musculus GN=Psmd12 PE=1 SV=4	-0.158949
Q3TXS7	PSMD1	0	-0.288945	-0.976274	-1.28774	-0.21377	-0.163867	-0.757647	26S proteasome non-ATPase regulatory subunit 1 OS=Mus musculus GN=Psmd1 PE=1 SV=1	-0.094649
Q8VDM4	PSMD2	-0.210721	-0.637303	-1.06005	-1.27835	-0.251552	-0.496768	-0.332803	26S proteasome non-ATPase regulatory subunit 2 OS=Mus musculus GN=Psmd2 PE=1 SV=1	-0.0737331
O35226-2	PSMD4	-0.0512933	-0.951411	-2.15436	-3.31477	-0.249064	-0.0624148	-0.050107	Isoform Rpn10B of 26S proteasome non-ATPase regulatory subunit 4 OS=Mus musculus GN=Psmd4	-0.231914
P35235-2	PTN11	-0.116534	-0.376288	-1.04912	-1.13846	-0.469727	-0.152852	-0.719055	Isoform 2 of Tyrosine-protein phosphatase non-receptor type 11 OS=Mus musculus GN=Ptpn11	-0.0757156
Q3UEB3-3	PUF60	-0.248461	-1.33057	-1.59652	-1.32237	-0.24055	-0.655405	-0.0323557	Isoform 3 of Poly(U)-binding-splicing factor PUF60 OS=Mus musculus GN=Puf60	-0.0608455
Q05920	PYC	0.0295588	-0.185639	-0.456282	-1.1835	-1.45697	-0.462908	-0.0566064	Pyruvate carboxylase, mitochondrial OS=Mus musculus GN=Pc PE=1 SV=1	-0.0867704
Q8CI94	PYGB	-0.0202027	-0.0655833	-0.335382	-1.07834	-3.56119	-0.246344	-0.152927	Glycogen phosphorylase, brain form OS=Mus musculus GN=Pygb PE=1 SV=3	-0.0785827
Q9WUB3	PYGM	0.0676586	-0.0522343	-0.37224	-0.92154	-3.56655	-0.482419	-0.281773	Glycogen phosphorylase, muscle form OS=Mus musculus GN=Pygm PE=1 SV=3	-0.072671
Q9CZ13	QCR1	0.0392207	0.103851	-0.0261559	-0.445941	1.65296	-3.34737	-0.752334	Cytochrome b-c1 complex subunit 1, mitochondrial OS=Mus musculus GN=Uqcrc1 PE=1 SV=2	-0.0376415
Q9DB77	QCR2	-0.0618754	-0.17129	-0.349905	-0.701726	-1.16245	-0.638872	-0.106628	Cytochrome b-c1 complex subunit 2, mitochondrial OS=Mus musculus GN=Uqcrc2 PE=1 SV=1	-0.046169
Q9D855	QCR7	-0.0512933	-0.181226	-0.217809	-0.765985	-1.3419	-0.856463	-0.13992	Cytochrome b-c1 complex subunit 7 OS=Mus musculus GN=Uqcrb PE=1 SV=3	-0.0499477
Q9CQ69	QCR8	-0.0304592	-0.205336	-0.318153	-0.91215	-1.0502	-0.703645	-0.279316	Cytochrome b-c1 complex subunit 8 OS=Mus musculus GN=Uqcrq PE=1 SV=3	-0.061969
Q91V41	RAB14	-0.0512933	-0.451095	-1.2446	-2.50798	-0.465217	-0.291543	-0.107539	Ras-related protein Rab-14 OS=Mus musculus GN=Rab14 PE=1 SV=3	-0.178613
P62821	RAB1A	0.0295588	-0.23283	-0.67994	-1.70092	-1.40117	-0.294032	-0.0687121	Ras-related protein Rab-1A OS=Mus musculus GN=Rab1A PE=1 SV=3	-0.125147
Q9D1G1	RAB1B	-0.248461	-0.314938	-0.828996	-1.66915	-0.757893	-0.258764	-0.095494	Ras-related protein Rab-1B OS=Mus musculus GN=Rab1b PE=1 SV=1	-0.106787
P53994	RAB2A	-0.040822	-0.460097	-0.992009	-2.09788	-0.660381	-0.215743	-0.0582152	Ras-related protein Rab-2A OS=Mus musculus GN=Rab2a PE=1 SV=1	-0.146817
P63011	RAB3A	0.223144	-0.093238	-0.594766	-1.52301	-1.8689	-0.421601	-0.109056	Ras-related protein Rab-3A OS=Mus musculus GN=Rab3a PE=1 SV=1	-0.1258
P62823	RAB3C	0.182322	-0.273794	-0.742765	-1.57995	-1.09573	-0.49399	-0.0625859	Ras-related protein Rab-3C OS=Mus musculus GN=Rab3c PE=1 SV=1	-0.124135
P35279-2	RAB6A	-0.0725707	-1.54866	-2.49586	-3.07011	-0.159315	-0.0722012	-0.0419633	Isoform 2 of Ras-related protein Rab-6A OS=Mus musculus GN=Rab6a	-0.199776
P61294	RAB6B	-0.0512933	-1.49728	-2.57549	-2.83906	-0.197596	-0.0563374	-0.1683	Ras-related protein Rab-6B OS=Mus musculus GN=Rab6b PE=1 SV=1	-0.186258
O35551-2	RABE1	0.0487902	-0.525999	-1.10897	-1.04792	-0.210625	-0.0273348	-1.31785	Isoform 2 of Rab GTPase-binding effector protein 1 OS=Mus musculus GN=Rabep1	-0.07461
P63321	RALA	-0.235722	-0.166608	-0.226842	-0.910508	-1.8954	-0.843455	-0.09531	Ras-related protein Ral-A OS=Mus musculus GN=Rala PE=1 SV=1	-0.0508795
Q9JIW9	RALB	-0.235722	-0.166608	-0.226842	-0.910508	-1.8954	-0.843455	-0.09531	Ras-related protein Ral-B OS=Mus musculus GN=Ralb PE=2 SV=1	-0.0508795
Q8C2Q3	RBM14	-0.0618754	-0.260412	-1.0751	-1.38843	-0.962603	-0.253155	-0.733519	RNA-binding protein 14 OS=Mus musculus GN=Rbm14 PE=1 SV=1	-0.100274
Q8BP92	RCN2	-0.040822	-0.591074	-0.823155	-1.04303	-0.488422	-0.452146	-0.513259	Reticulocalbin-2 OS=Mus musculus GN=Rcn2 PE=2 SV=1	-0.0649934
P54728	RD23B	-0.0202027	-0.628562	-1.30239	-2.48647	-0.708512	-0.178746	-0.0273489	UV excision repair protein RAD23 homolog B OS=Mus musculus GN=Rad23b PE=1 SV=2	-0.174429
Q9QUI0	RHOA	-0.0304592	-0.525999	-0.844503	-1.71801	-0.597791	-0.257821	-0.0577514	Transforming protein RhoA OS=Mus musculus GN=Rhoa PE=1 SV=1	-0.116617
Q62159	RHOC	-0.174353	-0.655254	-1.06139	-1.92331	-0.386092	-0.175053	-0.0552527	Rho-related GTP-binding protein RhoC OS=Mus musculus GN=Rhoc PE=1 SV=2	-0.122145
Q6ZWV3	RL10	0.182322	-0.388251	-0.619172	-1.75464	-0.598412	-0.341887	-0.140647	60S ribosomal protein L10 OS=Mus musculus GN=Rpl10 PE=1 SV=3	-0.132595
Q8BP67	RL24	-0.0833816	-0.34353	-1.05715	-2.3452	-0.915603	-0.138806	-0.0696945	60S ribosomal protein L24 OS=Mus musculus GN=Rpl24 PE=1 SV=2	-0.166253
P41105	RL28	-0.116534	-0.05786	-0.657209	-1.67281	-2.95965	-0.332931	-0.11613	60S ribosomal protein L28 OS=Mus musculus GN=Rpl28 PE=1 SV=2	-0.119699
O88569-2	ROA2	-0.0943107	-0.304792	-0.719876	-1.64539	-0.756853	-0.389457	-0.199745	Isoform 2 of Heterogeneous nuclear ribonucleoproteins A2/B1 OS=Mus musculus GN=Hnrnpa2b1	-0.112753
Q8BG05-2	ROA3	-0.127833	-0.405263	-0.772905	-1.70268	-0.755281	-0.294089	-0.0800925	Isoform 2 of Heterogeneous nuclear ribonucleoprotein A3 OS=Mus musculus GN=Hnrnpa3	-0.112832
P70336	ROCK2	-0.0202027	-0.494562	-1.03539	-1.40664	-0.753084	-0.200175	-0.698158	Rho-associated protein kinase 2 OS=Mus musculus GN=Rock2 PE=1 SV=1	-0.0971234
P47708	RP3A	-0.0618754	-0.616671	-0.848508	-1.69928	-0.394	-0.13774	-0.487386	Rabphilin-3A OS=Mus musculus GN=Rph3a PE=1 SV=2	-0.111104
Q99PL5	RRBP1	-0.139262	-0.995921	-2.01552	-2.57625	-0.346014	-0.0212284	-0.216816	Ribosome-binding protein 1 OS=Mus musculus GN=Rrbp1 PE=1 SV=2	-0.170929
P97351	RS3A	-0.040822	-0.228724	-0.565522	-1.43374	-1.54192	-0.294899	-0.0971131	40S ribosomal protein S3a OS=Mus musculus GN=Rps3a PE=1 SV=3	-0.100949
Q99LF4	RTCB	-0.210721	-0.480067	-0.954761	-2.3452	-0.496877	-0.121347	-0.0696945	tRNA-splicing ligase RtcB homolog OS=Mus musculus GN=Rtcb PE=2 SV=1	-0.154653
Q8K0T0	RTN1	-0.0304592	-0.677418	-1.76345	-2.71752	-0.336627	-0.101263	-0.161237	Reticulon-1 OS=Mus musculus GN=Rtn1 PE=1 SV=1	-0.193533
Q9ES97-2	RTN3	0	-0.768764	-1.65214	-1.63579	-0.182233	-0.0971981	-0.176894	Isoform 2 of Reticulon-3 OS=Mus musculus GN=Rtn3	-0.113019
Q99P72-3	RTN4	-0.0100503	-0.848049	-1.69678	-1.53519	-0.223681	-0.0183971	-0.381926	Isoform 2 of Reticulon-4 OS=Mus musculus GN=Rtn4	-0.103399
Q8R4C2	RUFY2	-0.0512933	-0.837189	-1.65514	-1.8784	-0.191786	-0.253223	-0.0523973	RUN and FYVE domain-containing protein 2 OS=Mus musculus GN=Rufy2 PE=1 SV=2	-0.126027
Q9D394	RUFY3	0	-0.821835	-1.56459	-1.8554	-0.271884	-0.157649	-0.0389474	Protein RUFY3 OS=Mus musculus GN=Rufy3 PE=1 SV=1	-0.126748
P55012	S12A2	-0.040822	-0.393471	-0.901399	-1.63184	-0.750107	-0.0772628	-0.0798891	Solute carrier family 12 member 2 OS=Mus musculus GN=Slc12a2 PE=1 SV=2	-0.113916
Q91V14-2	S12A5	-0.040822	-0.202905	-0.512664	-1.32154	-0.975966	-0.449776	-0.143027	Isoform 2 of Solute carrier family 12 member 5 OS=Mus musculus GN=Slc12a5	-0.0930125
Q99J08	S14L2	-0.0202027	-0.291005	-0.680458	-1.61558	-1.13799	-0.0598796	-0.0850541	SEC14-like protein 2 OS=Mus musculus GN=Sec14l2 PE=1 SV=1	-0.114644
Q5DTL9-2	S4A10	0.0295588	-0.460969	-1.04043	-2.0422	-0.37082	-0.161887	-0.0377507	Isoform 2 of Sodium-driven chloride bicarbonate exchanger OS=Mus musculus GN=Slc4a10	-0.147022
O88343	S4A4	-0.0618754	-0.0587295	-0.274267	-0.96264	-4.42711	-0.917253	-0.111374	Electrogenic sodium bicarbonate cotransporter 1 OS=Mus musculus GN=Slc4a4 PE=1 SV=2	-0.0675268
P50247	SAHH	0.00995033	-0.0122559	-0.240113	-0.817803	-6.68439	-0.482609	-0.139214	Adenosylhomocysteinase OS=Mus musculus GN=Ahcy PE=1 SV=3	-0.0618679
Q80SW1	SAHH2	-0.0304592	-0.233189	-0.690682	-1.13742	-1.03217	-0.163937	-0.140227	Putative adenosylhomocysteinase 2 OS=Mus musculus GN=Ahcyl1 PE=1 SV=1	-0.080979
Q68FL4	SAHH3	-0.040822	-0.204803	-0.522246	-1.13976	-1.3032	-0.250701	-0.0274281	Putative adenosylhomocysteinase 3 OS=Mus musculus GN=Ahcyl2 PE=1 SV=1	-0.0798271
Q9CQC9	SAR1B	-0.105361	-0.597455	-1.20705	-1.33647	-0.698146	-0.231536	-0.408003	GTP-binding protein SAR1b OS=Mus musculus GN=Sar1b PE=1 SV=1	-0.08613
O08547	SC22B	-0.0100503	-0.500583	-1.16389	-2.31619	-0.596657	-0.229569	-0.0876761	Vesicle-trafficking protein SEC22b OS=Mus musculus GN=Sec22b PE=1 SV=3	-0.164831
Q9CQS8	SC61B	-0.040822	-0.703083	-1.79463	-3.21888	-0.32021	-0.051961	0	Protein transport protein Sec61 subunit beta OS=Mus musculus GN=Sec61b PE=1 SV=3	-0.229013
Q9D0K2	SCOT1	-0.0725707	-0.49007	-0.785645	-1.39494	-0.476316	-0.20759	-0.115819	Succinyl-CoA:3-ketoacid coenzyme A transferase 1, mitochondrial OS=Mus musculus GN=Oxct1 PE=1 SV=1	-0.0912684
Q9CZC8	SCRN1	0.113329	-0.21213	-0.61358	-1.56576	-1.23584	-0.348973	-0.0784148	Secernin-1 OS=Mus musculus GN=Scrn1 PE=1 SV=1	-0.119848
Q8K2B3	SDHA	-0.0618754	-0.241474	-0.611177	-1.40691	-1.29695	-0.0954392	-0.226366	Succinate dehydrogenase [ubiquinone] flavoprotein subunit, mitochondrial OS=Mus musculus GN=Sdha PE=1 SV=1	-0.0979161
Q4V9Z5-2	SE6L2	0.00995033	-2.12026	-1.78496	-2.07489	-0.284476	-0.306178	-0.235425	Isoform 2 of Seizure 6-like protein 2 OS=Mus musculus GN=Sez6l2	-0.109845
Q61753	SERA	-0.040822	-0.355709	-0.723747	-1.60944	-0.562616	-0.144481	-0.138647	D-3-phosphoglycerate dehydrogenase OS=Mus musculus GN=Phgdh PE=1 SV=3	-0.111702
Q99K85	SERC	-0.0202027	-0.493154	-1.06704	-1.93638	-0.438963	-0.143631	-0.179839	Phosphoserine aminotransferase OS=Mus musculus GN=Psat1 PE=1 SV=1	-0.135976
Q8VIJ6	SFPQ	0.00995033	-0.436444	-0.755739	-1.47152	-0.511511	-0.283417	-0.0501555	Splicing factor, proline- and glutamine-rich OS=Mus musculus GN=Sfpq PE=1 SV=1	-0.102529
Q62420	SH3G2	-0.0202027	-0.109016	-0.312028	-0.996451	-2.18762	-0.586234	-0.0815713	Endophilin-A1 OS=Mus musculus GN=Sh3gl2 PE=1 SV=2	-0.0712307
P97797-2	SHPS1	-0.162519	-0.289442	-0.604064	-1.29254	-1.21411	-0.446481	-0.118684	Isoform 2 of Tyrosine-protein phosphatase non-receptor type substrate 1 OS=Mus musculus GN=Sirpa	-0.0827359
Q8VDQ8-2	SIR2	-0.040822	-0.203128	-0.390889	-0.551653	-1.38445	-0.0782053	-0.264008	Isoform 2 of NAD-dependent protein deacetylase sirtuin-2 OS=Mus musculus GN=Sirt2	-0.0359072
Q9WTX5	SKP1	-0.0618754	-0.700366	-1.41892	-1.84384	-0.363612	-0.0904503	-0.348823	S-phase kinase-associated protein 1 OS=Mus musculus GN=Skp1 PE=1 SV=3	-0.124521
Q9DB05	SNAA	-0.0202027	-0.700841	-1.2121	-1.96782	-0.301852	-0.130165	-0.036368	Alpha-soluble NSF attachment protein OS=Mus musculus GN=Napa PE=1 SV=1	-0.133917
P28663	SNAB	-0.0304592	-0.380763	-0.788295	-1.71894	-0.45574	-0.302711	-0.0649409	Beta-soluble NSF attachment protein OS=Mus musculus GN=Napb PE=1 SV=2	-0.120134
Q9CWZ7	SNAG	-0.0100503	-0.241604	-0.590621	-1.53032	-0.733685	-0.306032	-0.0343212	Gamma-soluble NSF attachment protein OS=Mus musculus GN=Napg PE=1 SV=1	-0.109528
P60879-2	SNP25	-0.0618754	-1.13742	-2.09788	-2.73903	-0.140227	-0.0582152	-0.109845	Isoform 2 of Synaptosomal-associated protein 25 OS=Mus musculus GN=Snap25	-0.183878
Q9WV80	SNX1	0.0198026	-0.718389	-1.39813	-2.46409	-0.336255	-0.13659	-0.0942384	Sorting nexin-1 OS=Mus musculus GN=Snx1 PE=1 SV=1	-0.173404
P08228	SODC	-0.0304592	-0.228533	-0.322625	-0.977899	-1.24878	-0.307959	-0.068883	Superoxide dismutase [Cu-Zn] OS=Mus musculus GN=Sod1 PE=1 SV=2	-0.0661587
Q6P069-2	SORCN	-0.0618754	-0.514513	-1.20431	-2.11339	-0.556082	-0.151051	-0.231454	Isoform 2 of Sorcin OS=Mus musculus GN=Sri	-0.147242
P07759	SPA3K	0	-2.1628	-2.98783	-3.00934	-0.0981628	-0.13394	-0.0674815	Serine protease inhibitor A3K OS=Mus musculus GN=Serpina3k PE=1 SV=2	-0.187038
Q03734	SPA3M	0.131028	-2.07827	-2.71752	-2.89718	-0.0934731	-0.161237	-0.0997728	Serine protease inhibitor A3M OS=Mus musculus GN=Serpina3m PE=1 SV=2	-0.185876
Q60854	SPB6	-0.040822	-0.0699072	-0.403163	-1.26475	-2.25165	-0.565755	-0.0832288	Serpin B6 OS=Mus musculus GN=Serpinb6 PE=1 SV=1	-0.0915135
Q9ESJ4	SPN90	0.0582689	-0.456031	-0.991148	-1.7939	-0.381003	-0.216915	-0.248644	NCK-interacting protein with SH3 domain OS=Mus musculus GN=Nckipsd PE=2 SV=2	-0.130217
Q62261	SPTB2	0	-0.248007	-0.563839	-1.32286	-0.918868	-0.354098	-0.0437409	Spectrin beta chain, non-erythrocytic 1 OS=Mus musculus GN=Sptbn1 PE=1 SV=2	-0.0945703
P70297	STAM1	-0.040822	-0.678702	-1.08761	-1.78645	-0.411886	-0.148787	-0.115666	Signal transducing adapter molecule 1 OS=Mus musculus GN=Stam PE=2 SV=3	-0.119074
Q60864	STIP1	-0.0725707	-0.278621	-0.685242	-1.76345	-0.721751	-0.343093	-0.103914	Stress-induced-phosphoprotein 1 OS=Mus musculus GN=Stip1 PE=1 SV=1	-0.122923
Q9ER00	STX12	-0.248461	-0.478983	-1.41789	-2.16477	-1.07447	-0.289678	-0.243209	Syntaxin-12 OS=Mus musculus GN=Stx12 PE=1 SV=1	-0.143712
P61264	STX1B	0.0487902	-0.0662642	-0.231743	-0.674984	-3.6089	-1.16059	-0.103499	Syntaxin-1B OS=Mus musculus GN=Stx1b PE=1 SV=1	-0.0520506
O08599-2	STXB1	-0.0202027	-0.100996	-0.149058	-0.667627	-2.56974	-1.34641	-0.073145	Isoform 2 of Syntaxin-binding protein 1 OS=Mus musculus GN=Stxbp1	-0.0460534
Q9Z2I9	SUCB1	-0.0725707	-0.290503	-0.459938	-0.961636	-0.873672	-0.34332	-0.0949489	Succinyl-CoA ligase [ADP-forming] subunit beta, mitochondrial OS=Mus musculus GN=Sucla2 PE=1 SV=2	-0.0622372
Q8BG39	SV2B	-0.0202027	-0.324692	-0.517104	-1.19839	-0.542655	-0.554888	-0.24264	Synaptic vesicle glycoprotein 2B OS=Mus musculus GN=Sv2b PE=1 SV=1	-0.0818994
Q8BGQ7	SYAC	-0.040822	-0.637705	-1.34905	-1.35028	-0.2618	-0.0571471	-0.270454	Alanine--tRNA ligase, cytoplasmic OS=Mus musculus GN=Aars PE=1 SV=1	-0.0908473
Q8CGC7	SYEP	-0.040822	-0.503047	-0.936694	-1.88405	-0.327611	-0.11149	-0.0865715	Bifunctional glutamate/proline--tRNA ligase OS=Mus musculus GN=Eprs PE=1 SV=4	-0.129591
F6SEU4	SYGP1	-0.0304592	-0.309387	-0.591941	-1.5614	-0.517981	-0.228354	-0.0305235	Ras/Rap GTPase-activating protein SynGAP OS=Mus musculus GN=Syngap1 PE=1 SV=2	-0.108839
Q99MN1	SYK	-0.0618754	-0.399781	-1.01892	-2.05337	-0.867097	-0.265795	-0.0955005	Lysine--tRNA ligase OS=Mus musculus GN=Kars PE=1 SV=1	-0.144321
O88935-1	SYN1	-0.0100503	-0.0774587	-0.104894	-0.702778	-2.84961	-2.00673	-0.132816	Isoform Ib of Synapsin-1 OS=Mus musculus GN=Syn1	-0.049404
Q64332-2	SYN2	-0.0100503	-0.110453	-0.170645	-0.755174	-2.45747	-1.12091	-0.0281792	Isoform IIb of Synapsin-2 OS=Mus musculus GN=Syn2	-0.0529125
Q8BP47	SYNC	-0.0512933	-0.558649	-1.11987	-1.62239	-0.280078	-0.164411	-0.1823	Asparagine--tRNA ligase, cytoplasmic OS=Mus musculus GN=Nars PE=1 SV=2	-0.110139
Q8CHC4	SYNJ1	-0.0202027	-0.261333	-0.506429	-1.45707	-0.623287	-0.280042	-0.153731	Synaptojanin-1 OS=Mus musculus GN=Synj1 PE=1 SV=3	-0.102343
Q8CC35-2	SYNPO	-0.0512933	-0.343295	-0.697255	-0.939944	-0.617009	-0.472852	-0.531877	Isoform 2 of Synaptopodin OS=Mus musculus GN=Synpo	-0.0625378
Q8BGN8-2	SYNPR	-0.162519	-0.359407	-0.872067	-1.59636	-1.38958	-0.325473	-0.152232	Isoform 2 of Synaptoporin OS=Mus musculus GN=Synpr	-0.10536
Q62277	SYPH	-0.0202027	-0.169842	-0.20688	-0.826027	-1.58536	-1.08717	-0.15063	Synaptophysin OS=Mus musculus GN=Syp PE=1 SV=2	-0.0562214
P46096	SYT1	-0.0512933	-0.32012	-0.55961	-1.50499	-0.664592	-0.294447	-0.0896204	Synaptotagmin-1 OS=Mus musculus GN=Syt1 PE=1 SV=1	-0.103013
P32921-2	SYWC	0.0198026	-0.541314	-1.01835	-2.15866	-0.455018	-0.132387	-0.0803391	Isoform 2 of Tryptophan--tRNA ligase, cytoplasmic OS=Mus musculus GN=Wars	-0.152568
P37804	TAGL	0.00995033	-0.401164	-0.686515	-1.84995	-0.549589	-0.285021	-0.126541	Transgelin OS=Mus musculus GN=Tagln PE=1 SV=3	-0.130385
Q9WVA4	TAGL2	-0.0304592	-0.592106	-1.22466	-2.24516	-0.404768	-0.137691	-0.0657127	Transgelin-2 OS=Mus musculus GN=Tagln2 PE=1 SV=4	-0.156608
Q9R1Q8	TAGL3	-0.0202027	-0.4189	-0.904824	-1.87999	-0.651369	-0.224879	-0.153641	Transgelin-3 OS=Mus musculus GN=Tagln3 PE=1 SV=1	-0.132426
Q93092	TALDO	-0.235722	-0.54928	-1.15857	-1.99082	-0.32563	-0.141461	-0.0214918	Transaldolase OS=Mus musculus GN=Taldo1 PE=1 SV=2	-0.127481
P68369	TBA1A	-0.0943107	-0.12699	-0.270788	-0.789436	-1.8716	-0.613914	-0.166936	Tubulin alpha-1A chain OS=Mus musculus GN=Tuba1a PE=1 SV=1	-0.0512677
P05213	TBA1B	-0.0943107	-0.12699	-0.270788	-0.789436	-1.8716	-0.613914	-0.166936	Tubulin alpha-1B chain OS=Mus musculus GN=Tuba1b PE=1 SV=2	-0.0512677
Q7TMM9	TBB2A	-0.040822	-0.0952679	-0.202337	-0.723712	-2.56736	-0.942203	-0.14202	Tubulin beta-2A chain OS=Mus musculus GN=Tubb2a PE=1 SV=1	-0.0496481
Q9CWF2	TBB2B	-0.040822	-0.107615	-0.202337	-0.723712	-2.14372	-0.942203	-0.14202	Tubulin beta-2B chain OS=Mus musculus GN=Tubb2b PE=1 SV=1	-0.0493114
Q9ERD7	TBB3	-0.040822	-0.0584132	-0.153008	-0.711589	-5.06729	-1.13807	-0.171628	Tubulin beta-3 chain OS=Mus musculus GN=Tubb3 PE=1 SV=1	-0.0493232
Q9D6F9	TBB4A	-0.040822	-0.168184	-0.417525	-1.02493	-1.52341	-0.451545	-0.0961758	Tubulin beta-4A chain OS=Mus musculus GN=Tubb4a PE=1 SV=3	-0.0715222
P68372	TBB4B	-0.040822	-0.112481	-0.322725	-0.90994	-2.12511	-0.475789	-0.0844031	Tubulin beta-4B chain OS=Mus musculus GN=Tubb4b PE=1 SV=1	-0.063817
Q8R0A5	TCAL3	-0.0512933	-1.0814	-2.21004	-3.41066	-0.244453	-0.0412627	-0.0486982	Transcription elongation factor A protein-like 3 OS=Mus musculus GN=Tceal3 PE=2 SV=2	-0.235849
Q8CCT4	TCAL5	-0.0512933	-1.0814	-2.21004	-3.41066	-0.244453	-0.0412627	-0.0486982	Transcription elongation factor A protein-like 5 OS=Mus musculus GN=Tceal5 PE=1 SV=1	-0.235849
P11031	TCP4	-0.040822	-1.06324	-2.10389	-2.72691	-0.24971	-0.0851128	-0.0888164	Activated RNA polymerase II transcriptional coactivator p15 OS=Mus musculus GN=Sub1 PE=1 SV=3	-0.186223
P11983	TCPA	-0.0202027	-0.357195	-0.805505	-1.94999	-0.773328	-0.179346	-0.0774118	T-complex protein 1 subunit alpha OS=Mus musculus GN=Tcp1 PE=1 SV=3	-0.138296
P80314	TCPB	-0.040822	-0.317966	-0.807814	-1.63642	-0.617916	-0.206413	-0.253258	T-complex protein 1 subunit beta OS=Mus musculus GN=Cct2 PE=1 SV=4	-0.115457
P80315	TCPD	-0.0618754	-0.29086	-0.660206	-1.61279	-0.878791	-0.292208	-0.0622384	T-complex protein 1 subunit delta OS=Mus musculus GN=Cct4 PE=1 SV=3	-0.111988
P80316	TCPE	-0.0100503	-0.255773	-0.763921	-1.37425	-1.34954	-0.215684	-0.0435208	T-complex protein 1 subunit epsilon OS=Mus musculus GN=Cct5 PE=1 SV=1	-0.0993662
P80318	TCPG	-0.0725707	-0.325772	-0.800588	-1.85688	-0.679492	-0.208587	-0.0534946	T-complex protein 1 subunit gamma OS=Mus musculus GN=Cct3 PE=1 SV=1	-0.129481
P80313	TCPH	0.0295588	-0.480363	-1.08408	-2.17078	-0.420309	-0.114749	-0.118557	T-complex protein 1 subunit eta OS=Mus musculus GN=Cct7 PE=1 SV=1	-0.156242
P42932	TCPQ	-0.0512933	-0.512534	-1.20486	-2.38971	-0.532998	-0.16023	-0.0997004	T-complex protein 1 subunit theta OS=Mus musculus GN=Cct8 PE=1 SV=3	-0.167974
P80317	TCPZ	-0.235722	-0.49649	-1.15132	-2.66613	-0.613869	-0.0563719	-0.0539974	T-complex protein 1 subunit zeta OS=Mus musculus GN=Cct6a PE=1 SV=3	-0.177969
P63028	TCTP	-0.0725707	-1.02372	-1.68174	-2.43508	-0.382862	-0.15222	-0.376445	Translationally-controlled tumor protein OS=Mus musculus GN=Tpt1 PE=1 SV=1	-0.160508
Q01853	TERA	-0.0202027	-0.462504	-0.979205	-2.12768	-0.3996	-0.189071	-0.0711932	Transitional endoplasmic reticulum ATPase OS=Mus musculus GN=Vcp PE=1 SV=4	-0.149926
Q62351	TFR1	-0.0725707	-0.916708	-1.65214	-2.54724	-0.176604	-0.0971981	-0.172002	Transferrin receptor protein 1 OS=Mus musculus GN=Tfrc PE=1 SV=1	-0.171314
Q8QZT1	THIL	-0.0100503	-0.0687392	-0.315408	-0.863921	-2.61525	-0.545905	-0.133158	Acetyl-CoA acetyltransferase, mitochondrial OS=Mus musculus GN=Acat1 PE=1 SV=1	-0.063275
Q8BWT1	THIM	0.113329	-0.0303675	-0.214494	-0.71434	-5.85834	-0.897552	-0.0766575	3-ketoacyl-CoA thiolase, mitochondrial OS=Mus musculus GN=Acaa2 PE=1 SV=3	-0.0592553
P62073	TIM10	-0.139262	-0.00728435	-0.32844	-0.67983	-15.0386	-0.505081	-0.203747	Mitochondrial import inner membrane translocase subunit Tim10 OS=Mus musculus GN=Timm10 PE=1 SV=1	-0.0446332
P62075	TIM13	0.500775	-0.455407	-0.942008	-1.97899	-0.606659	-0.304263	-0.101221	Mitochondrial import inner membrane translocase subunit Tim13 OS=Mus musculus GN=Timm13 PE=1 SV=1	-0.167385
P40142	TKT	0.00995033	-0.200279	-0.600737	-1.2199	-0.868168	-0.269084	-0.0983694	Transketolase OS=Mus musculus GN=Tkt PE=1 SV=1	-0.089262
P26039	TLN1	-0.0512933	-0.751456	-1.58171	-2.03977	-0.419862	-0.0783399	-0.288218	Talin-1 OS=Mus musculus GN=Tln1 PE=1 SV=2	-0.139434
Q71LX4	TLN2	0	-0.448154	-0.849478	-1.54659	-0.520621	-0.150765	-0.0458648	Talin-2 OS=Mus musculus GN=Tln2 PE=1 SV=3	-0.107979
Q9R0Q3	TMED2	0	-0.404364	-1.11406	-2.24516	-0.51104	-0.195272	-0.0657127	Transmembrane emp24 domain-containing protein 2 OS=Mus musculus GN=Tmed2 PE=1 SV=1	-0.162384
Q9D710	TMX2	-0.0304592	-0.939642	-1.24886	-1.23177	-0.149165	-0.356477	-0.624744	Thioredoxin-related transmembrane protein 2 OS=Mus musculus GN=Tmx2 PE=2 SV=1	-0.0736483
Q8BXZ1	TMX3	0.41871	-0.473843	-1.0999	-1.44479	-0.55359	-0.228808	-0.158773	Protein disulfide-isomerase TMX3 OS=Mus musculus GN=Tmx3 PE=1 SV=2	-0.124991
Q9QZ06	TOLIP	0	-0.809413	-1.48946	-2.58236	-0.3533	-0.0827866	-0.0807713	Toll-interacting protein OS=Mus musculus GN=Tollip PE=1 SV=1	-0.179274
O88746	TOM1	-0.040822	-0.458064	-1.05129	-0.515801	-0.309394	-0.318198	-0.769505	Target of Myb protein 1 OS=Mus musculus GN=Tom1 PE=1 SV=1	-0.0323506
Q9CPQ3	TOM22	-0.301105	-0.339397	-0.73857	-1.59477	-0.8752	-0.413428	-0.0466494	Mitochondrial import receptor subunit TOM22 homolog OS=Mus musculus GN=Tomm22 PE=2 SV=3	-0.097017
Q9CZW5	TOM70	0	-0.125822	-0.447592	-1.12918	-2.50776	-0.502921	-0.0157336	Mitochondrial import receptor subunit TOM70 OS=Mus musculus GN=Tomm70a PE=1 SV=2	-0.0827595
Q9CYZ2	TPD54	-0.0725707	-0.612617	-1.58378	-2.62687	-0.556086	-0.091898	-0.0779115	Tumor protein D54 OS=Mus musculus GN=Tpd52l2 PE=1 SV=1	-0.184777
P17751	TPIS	-0.0202027	-0.607201	-1.30152	-2.57024	-0.358622	-0.088023	-0.029995	Triosephosphate isomerase OS=Mus musculus GN=Tpi1 PE=1 SV=4	-0.181096
P21107-2	TPM3	0.0295588	-0.499037	-0.93812	-1.7939	-0.873163	-0.321401	-0.248644	Isoform 2 of Tropomyosin alpha-3 chain OS=Mus musculus GN=Tpm3	-0.126996
Q921I1	TRFE	-0.0100503	-2.02567	-3.14449	-2.99308	-0.166325	-0.0409707	-0.150787	Serotransferrin OS=Mus musculus GN=Tf PE=1 SV=1	-0.190471
Q62283	TSN7	0.0198026	-0.876142	-1.44495	-2.30594	-0.260529	-0.0746724	-0.04353	Tetraspanin-7 OS=Mus musculus GN=Tspan7 PE=2 SV=2	-0.158026
Q9D3A9-2	TTYH1	-0.0202027	-0.563661	-1.11955	-2.15866	-0.537682	-0.0421057	-0.0803391	Isoform 2 of Protein tweety homolog 1 OS=Mus musculus GN=Ttyh1	-0.150696
Q8CDN6	TXNL1	0.076961	-0.944085	-1.60678	-2.71064	-0.193883	-0.183616	-0.0328331	Thioredoxin-like protein 1 OS=Mus musculus GN=Txnl1 PE=2 SV=3	-0.190195
P26369	U2AF2	-0.0512933	-0.454401	-0.96264	-0.848329	-0.51259	-0.610587	-0.486702	Splicing factor U2AF 65 kDa subunit OS=Mus musculus GN=U2af2 PE=1 SV=3	-0.0552574
Q9CZY3	UB2V1	0	-0.563423	-1.11076	-1.9508	-0.431436	-0.0709274	-0.0793943	Ubiquitin-conjugating enzyme E2 variant 1 OS=Mus musculus GN=Ube2v1 PE=1 SV=1	-0.136608
Q9D2M8	UB2V2	0.00995033	-0.329191	-0.868059	-1.59797	-1.10436	-0.0469681	-0.0769494	Ubiquitin-conjugating enzyme E2 variant 2 OS=Mus musculus GN=Ube2v2 PE=2 SV=4	-0.115672
Q02053	UBA1	-0.0202027	-0.365638	-0.765985	-1.68465	-0.656265	-0.13992	-0.0816406	Ubiquitin-like modifier-activating enzyme 1 OS=Mus musculus GN=Uba1 PE=1 SV=1	-0.11841
Q6ZPJ3	UBE2O	-0.116534	-0.810746	-1.22256	-1.26564	-0.445286	-0.465214	-0.720879	Ubiquitin-conjugating enzyme E2 O OS=Mus musculus GN=Ube2o PE=1 SV=3	-0.0746928
Q80X50-2	UBP2L	0.10436	-0.695462	-1.18525	-1.35506	-0.379443	-0.28273	-0.631633	Isoform 2 of Ubiquitin-associated protein 2-like OS=Mus musculus GN=Ubap2l	-0.0960499
P56399	UBP5	-0.0512933	-0.235723	-0.708995	-1.20867	-0.840048	-0.358864	-0.0976308	Ubiquitin carboxyl-terminal hydrolase 5 OS=Mus musculus GN=Usp5 PE=1 SV=1	-0.0851222
Q9QZM0	UBQL2	0.00995033	-1.19304	-1.78306	-2.34368	-0.153642	-0.173174	-0.328421	Ubiquilin-2 OS=Mus musculus GN=Ubqln2 PE=1 SV=2	-0.154665
Q99NB8	UBQL4	0.00995033	-1.20243	-2.18104	-3.14449	-0.141712	-0.048263	-0.0409707	Ubiquilin-4 OS=Mus musculus GN=Ubqln4 PE=1 SV=1	-0.216267
P52760	UK114	-0.0202027	-0.0957607	-0.261574	-0.743555	-3.7628	-0.959205	-0.120009	Ribonuclease UK114 OS=Mus musculus GN=Hrsp12 PE=1 SV=3	-0.052741
P70398	USP9X	-0.040822	-0.871793	-1.38683	-0.686457	-0.339835	-0.278024	-1.10855	Probable ubiquitin carboxyl-terminal hydrolase FAF-X OS=Mus musculus GN=Usp9x PE=1 SV=2	-0.0365289
Q62442-2	VAMP1	0.0392207	-0.616546	-1.208	-2.18104	-0.321971	-0.173061	-0.192067	Isoform 2 of Vesicle-associated membrane protein 1 OS=Mus musculus GN=Vamp1	-0.154927
P63044	VAMP2	-0.0304592	-0.38301	-0.918129	-1.88921	-0.215637	-0.189097	-0.110406	Vesicle-associated membrane protein 2 OS=Mus musculus GN=Vamp2 PE=1 SV=2	-0.133637
Q9WV55	VAPA	-0.127833	-0.388411	-0.943943	-2.28951	-0.682579	-0.250211	-0.106144	Vesicle-associated membrane protein-associated protein A OS=Mus musculus GN=Vapa PE=1 SV=2	-0.157525
Q9QY76	VAPB	-0.0512933	-0.186257	-0.647433	-1.35428	-1.02978	-0.552481	-0.365568	Vesicle-associated membrane protein-associated protein B OS=Mus musculus GN=Vapb PE=2 SV=3	-0.0965014
Q62465	VAT1	-0.0304592	-0.186924	-0.477242	-1.09104	-1.06063	-0.439926	-0.0768266	Synaptic vesicle membrane protein VAT-1 homolog OS=Mus musculus GN=Vat1 PE=1 SV=3	-0.0769276
P50516	VATA	-0.0202027	-0.247559	-0.547415	-1.43134	-0.772973	-0.287391	-0.0794285	V-type proton ATPase catalytic subunit A OS=Mus musculus GN=Atp6v1a PE=1 SV=2	-0.10122
P62814	VATB2	0	-0.0286282	-0.282305	-1.07329	-7.60374	-0.547564	-0.106214	V-type proton ATPase subunit B, brain isoform OS=Mus musculus GN=Atp6v1b2 PE=1 SV=1	-0.0798432
Q9Z1G3	VATC1	-0.127833	-0.293866	-0.629814	-1.50557	-0.739561	-0.237071	-0.0934497	V-type proton ATPase subunit C 1 OS=Mus musculus GN=Atp6v1c1 PE=1 SV=4	-0.100234
P57746	VATD	-0.0304592	-0.326737	-0.840243	-1.66361	-0.873932	-0.220304	-0.0564016	V-type proton ATPase subunit D OS=Mus musculus GN=Atp6v1d PE=1 SV=1	-0.118056
P50518	VATE1	0	-0.124756	-0.505544	-1.34859	-1.94219	-0.437907	-0.0504244	V-type proton ATPase subunit E 1 OS=Mus musculus GN=Atp6v1e1 PE=1 SV=2	-0.099273
Q9D1K2	VATF	-0.0100503	-0.250504	-0.56698	-1.63412	-0.54282	-0.399623	-0.0935593	V-type proton ATPase subunit F OS=Mus musculus GN=Atp6v1f PE=1 SV=2	-0.116619
Q9WTT4	VATG2	-0.0618754	-0.39394	-0.779598	-1.77311	-0.511522	-0.227019	-0.0332184	V-type proton ATPase subunit G 2 OS=Mus musculus GN=Atp6v1g2 PE=2 SV=1	-0.121922
P20152	VIME	-0.0202027	-0.158036	-0.673775	-1.36548	-1.69033	-0.211812	-0.0952155	Vimentin OS=Mus musculus GN=Vim PE=1 SV=3	-0.10002
Q64727	VINC	0.00995033	-0.27284	-0.630214	-1.53108	-0.815653	-0.245422	-0.046638	Vinculin OS=Mus musculus GN=Vcl PE=1 SV=4	-0.110182
P62761	VISL1	0	-0.74894	-1.40474	-2.54724	-0.351295	-0.0869407	-0.100537	Visinin-like protein 1 OS=Mus musculus GN=Vsnl1 PE=1 SV=2	-0.177599
P40336-2	VP26A	-0.0304592	-0.488446	-0.869735	-1.86253	-0.367904	-0.197881	-0.0884633	Isoform 2 of Vacuolar protein sorting-associated protein 26A OS=Mus musculus GN=Vps26a	-0.128381
Q8C0E2	VP26B	-0.0100503	-0.33849	-0.823747	-2.07489	-0.724975	-0.110704	-0.0771026	Vacuolar protein sorting-associated protein 26B OS=Mus musculus GN=Vps26b PE=1 SV=1	-0.14861
Q9Z1G4-2	VPP1	-0.0202027	-0.16748	-0.39944	-1.00777	-1.52312	-0.408574	-0.115972	Isoform A1-I of V-type proton ATPase 116 kDa subunit a isoform 1 OS=Mus musculus GN=Atp6v0a1	-0.071254
Q9ERK4	XPO2	-0.040822	-0.400259	-1.08838	-2.21616	-0.97394	-0.217845	-0.197714	Exportin-2 OS=Mus musculus GN=Cse1l PE=2 SV=1	-0.157927
P39447	ZO1	0.165514	-0.589087	-1.61775	-1.9945	-0.169328	-0.165103	-0.431777	Tight junction protein ZO-1 OS=Mus musculus GN=Tjp1 PE=1 SV=2	-0.152723

## Sheet: TableS2
Locus_Protein	Gene	Day0	Day3.average	Day7.average	day14.average	Day3.rsd	Day7.rsd	Day14.rsd	Description_Protein	Slopes
P07901	HS90A	0	-0.985587	-2.44721	-3.41066	-0.170438	-0.307619	-0.0486982	Heat shock protein HSP 90-alpha OS=Mus musculus GN=Hsp90aa1 PE=1 SV=4	-0.243416
P58252	EF2	-0.0833816	-1.65214	-2.76203	-3.64171	-0.0971981	-0.253016	-0.0642817	Elongation factor 2 OS=Mus musculus GN=Eef2 PE=1 SV=2	-0.240355
Q91Y97	ALDOB	-0.0100503	-1.44176	-3.00934	-3.41066	-0.14283	-0.20893	-0.0486982	Fructose-bisphosphate aldolase B OS=Mus musculus GN=Aldob PE=1 SV=3	-0.235537
O55143-2	AT2A2	0.00995033	-1.5554	-2.70391	-3.47144	-0.179918	-0.363048	-0.132266	Isoform 2 of Sarcoplasmic/endoplasmic reticulum calcium ATPase 2 OS=Mus musculus GN=Atp2a2	-0.235172
P15105	GLNA	-0.0512933	-0.977924	-2.4084	-3.31477	-0.288699	-0.135264	-0.050107	Glutamine synthetase OS=Mus musculus GN=Glul PE=1 SV=6	-0.2335
Q9D8W5	PSD12	-0.150823	-1.05128	-2.33329	-3.41066	-0.231126	-0.257127	-0.0486982	26S proteasome non-ATPase regulatory subunit 12 OS=Mus musculus GN=Psmd12 PE=1 SV=4	-0.232362
P25688	URIC	0.0676586	-0.83856	-2.48647	-3.08372	-0.269053	-0.227746	-0.0759133	Uricase OS=Mus musculus GN=Uox PE=1 SV=2	-0.227696
Q791V5	MTCH2	-0.371064	-1.05715	-2.03228	-3.50656	-0.138806	-0.355805	-1.55108e-16	Mitochondrial carrier homolog 2 OS=Mus musculus GN=Mtch2 PE=1 SV=1	-0.224426
P22599	A1AT2	0	-2.61137	-3.37554	-3.64171	-0.134011	-0.323062	-0.0642817	Alpha-1-antitrypsin 1-2 OS=Mus musculus GN=Serpina1b PE=1 SV=2	-0.22432
P50172	DHI1	-0.127833	-1.77695	-2.59175	-3.50656	-0.211435	-0.255989	-1.55108e-16	Corticosteroid 11-beta-dehydrogenase isozyme 1 OS=Mus musculus GN=Hsd11b1 PE=1 SV=3	-0.223149
Q9D023	MPC2	-0.0833816	-1.7595	-2.97757	-3.41066	-0.0819803	-0.290219	-0.0486982	Mitochondrial pyruvate carrier 2 OS=Mus musculus GN=Mpc2 PE=1 SV=1	-0.222583
O70435	PSA3	-0.105361	-0.829702	-2.12375	-3.17961	-0.0699388	-0.190434	-0.109522	Proteasome subunit alpha type-3 OS=Mus musculus GN=Psma3 PE=1 SV=3	-0.222176
Q9CPU0	LGUL	-0.0202027	-0.720507	-2.008	-3.08372	-0.043792	-0.171893	-0.1635	Lactoylglutathione lyase OS=Mus musculus GN=Glo1 PE=1 SV=3	-0.221773
P62962	PROF1	-0.0833816	-1.56162	-2.47286	-3.37554	-0.140978	-0.222904	-0.141552	Profilin-1 OS=Mus musculus GN=Pfn1 PE=1 SV=2	-0.220837
P07758	A1AT1	-0.0725707	-2.71752	-3.68097	-3.64171	-0.0611195	-0.287641	-0.0642817	Alpha-1-antitrypsin 1-1 OS=Mus musculus GN=Serpina1a PE=1 SV=4	-0.220243
Q71RI9-2	KAT3	0.0198026	-1.03069	-1.85409	-3.16601	-0.157597	-0.374387	-0.0931537	Isoform 2 of Kynurenine--oxoglutarate transaminase 3 OS=Mus musculus GN=Ccbl2	-0.220081
Q00897	A1AT4	-0.0100503	-2.51547	-2.46193	-3.64171	-0.120533	-0.722254	-0.0642817	Alpha-1-antitrypsin 1-4 OS=Mus musculus GN=Serpina1d PE=2 SV=1	-0.218081
Q9WVD5	ORNT1	-0.139262	-1.12997	-2.21513	-3.24039	-0.219193	-0.3203	-0.0790311	Mitochondrial ornithine transporter 1 OS=Mus musculus GN=Slc25a15 PE=1 SV=1	-0.217389
Q8JZZ0	UD3A2	-0.0833816	-1.90704	-2.52056	-3.44992	-0.158699	-0.189552	-0.115999	UDP-glucuronosyltransferase 3A2 OS=Mus musculus GN=Ugt3a2 PE=2 SV=2	-0.217259
Q99MZ7	PECR	0.0487902	-0.725259	-1.99769	-2.95796	-0.626726	-0.299752	-0.0952394	Peroxisomal trans-2-enoyl-CoA reductase OS=Mus musculus GN=Pecr PE=1 SV=1	-0.216166
P97371	PSME1	-0.0618754	-0.976704	-2.22555	-3.08372	-0.0311188	-0.103692	-0.0759133	Proteasome activator complex subunit 1 OS=Mus musculus GN=Psme1 PE=2 SV=2	-0.21449
P50247	SAHH	0	-0.850776	-2.008	-3.00934	-0.166553	-0.171893	-0.0674815	Adenosylhomocysteinase OS=Mus musculus GN=Ahcy PE=1 SV=3	-0.213913
P24549	AL1A1	-0.0202027	-1.12555	-2.4084	-3.07011	-0.1251	-0.135264	-0.0419633	Retinal dehydrogenase 1 OS=Mus musculus GN=Aldh1a1 PE=1 SV=5	-0.213377
Q99J08	S14L2	0.0198026	-1.10022	-2.20928	-3.05385	-0.166987	-0.260545	-0.139702	SEC14-like protein 2 OS=Mus musculus GN=Sec14l2 PE=1 SV=1	-0.213257
P19157	GSTP1	0.0198026	-0.456272	-1.87561	-2.85267	-0.655771	-0.19914	-0.122074	Glutathione S-transferase P 1 OS=Mus musculus GN=Gstp1 PE=1 SV=2	-0.213154
O35490	BHMT1	0.113329	-0.896239	-1.87999	-2.93496	-0.362191	-0.153641	-0.0358654	Betaine--homocysteine S-methyltransferase 1 OS=Mus musculus GN=Bhmt PE=1 SV=1	-0.212281
P48036	ANXA5	-0.0304592	-0.967973	-1.94312	-3.04446	-0.284994	-0.374613	-0.131448	Annexin A5 OS=Mus musculus GN=Anxa5 PE=1 SV=1	-0.211019
O35945	AL1A7	-0.0512933	-1.19542	-2.55568	-3.05385	-0.165055	-0.17467	-0.139702	Aldehyde dehydrogenase, cytosolic 1 OS=Mus musculus GN=Aldh1a7 PE=2 SV=1	-0.209932
P20029	GRP78	-0.0725707	-1.10075	-2.15866	-3.08372	-0.278644	-0.243946	-0.0759133	78 kDa glucose-regulated protein OS=Mus musculus GN=Hspa5 PE=1 SV=3	-0.209916
P99024	TBB5	-0.174353	-1.34002	-2.37283	-3.21888	-0.171907	-0.193505	0	Tubulin beta-5 chain OS=Mus musculus GN=Tubb5 PE=1 SV=1	-0.209615
Q8VEM8	MPCP	0	-1.00072	-2.06888	-2.99573	-0.214336	-0.298556	0	Phosphate carrier protein, mitochondrial OS=Mus musculus GN=Slc25a3 PE=1 SV=1	-0.209387
P48771	CX7A2	0.0198026	-0.856229	-1.80751	-2.95796	-0.22813	-0.180369	-0.0952394	Cytochrome c oxidase subunit 7A2, mitochondrial OS=Mus musculus GN=Cox7a2 PE=1 SV=2	-0.209284
P38647	GRP75	0.00995033	-1.20431	-2.008	-3.07011	-0.151051	-0.214318	-0.0419633	Stress-70 protein, mitochondrial OS=Mus musculus GN=Hspa9 PE=1 SV=3	-0.209234
P34914	HYES	0	-1.34248	-2.4566	-3.07011	-0.187733	-0.199713	-0.0419633	Bifunctional epoxide hydrolase 2 OS=Mus musculus GN=Ephx2 PE=1 SV=2	-0.209001
Q9QXD6	F16P1	0.0953102	-0.662105	-1.87672	-2.81341	-0.108706	-0.18904	-1.93323e-16	Fructose-1,6-bisphosphatase 1 OS=Mus musculus GN=Fbp1 PE=1 SV=3	-0.208814
P62737	ACTA	-0.127833	-0.88642	-1.78815	-3.07011	-0.203294	-0.26953	-0.0419633	Actin, aortic smooth muscle OS=Mus musculus GN=Acta2 PE=1 SV=1	-0.208389
P68134	ACTS	-0.127833	-0.88642	-1.78815	-3.07011	-0.203294	-0.26953	-0.0419633	Actin, alpha skeletal muscle OS=Mus musculus GN=Acta1 PE=1 SV=1	-0.208389
P17742	PPIA	-0.0833816	-1.06194	-2.02786	-3.07011	-0.082074	-0.163105	-0.0419633	Peptidyl-prolyl cis-trans isomerase A OS=Mus musculus GN=Ppia PE=1 SV=2	-0.208206
Q922F4	TBB6	-0.18633	-1.42204	-2.39582	-3.21888	-0.112159	-0.176882	0	Tubulin beta-6 chain OS=Mus musculus GN=Tubb6 PE=1 SV=1	-0.206934
Q9DCG6	PBLD1	0.00995033	-0.936307	-2.02509	-2.93496	-0.10578	-0.155819	-0.0358654	Phenazine biosynthesis-like domain-containing protein 1 OS=Mus musculus GN=Pbld1 PE=2 SV=2	-0.206869
P42932	TCPQ	-0.0512933	-1.37573	-2.76203	-3.04446	-0.156467	-0.380272	-0.384052	T-complex protein 1 subunit theta OS=Mus musculus GN=Cct8 PE=1 SV=3	-0.206207
P99029-2	PRDX5	-0.0512933	-0.849836	-1.96709	-2.94169	-0.427483	-0.198947	-0.166295	Isoform Cytoplasmic+peroxisomal of Peroxiredoxin-5, mitochondrial OS=Mus musculus GN=Prdx5	-0.205849
Q64442	DHSO	-0.0100503	-0.826481	-2.11415	-2.87418	-0.156573	-0.117521	-0.0366237	Sorbitol dehydrogenase OS=Mus musculus GN=Sord PE=1 SV=3	-0.205163
Q9DCD0	6PGD	0.0198026	-0.899433	-2.13124	-2.85267	-0.292127	-0.205271	-0.122074	6-phosphogluconate dehydrogenase, decarboxylating OS=Mus musculus GN=Pgd PE=1 SV=3	-0.203392
O09061	PSB1	-0.040822	-0.800548	-1.88234	-2.87418	-0.0984975	-0.153564	-0.0366237	Proteasome subunit beta type-1 OS=Mus musculus GN=Psmb1 PE=1 SV=1	-0.202084
P63017	HSP7C	-0.0202027	-1.72773	-2.80729	-3.07011	-0.113031	-0.189319	-0.0419633	Heat shock cognate 71 kDa protein OS=Mus musculus GN=Hspa8 PE=1 SV=1	-0.20058
P24369	PPIB	0.076961	-1.06971	-1.81207	-2.87418	-0.419778	-0.284783	-0.0366237	Peptidyl-prolyl cis-trans isomerase B OS=Mus musculus GN=Ppib PE=1 SV=2	-0.200529
Q8CIM7	CP2DQ	0.0198026	-2.42483	-2.6824	-3.31477	-0.0933943	-0.178129	-0.050107	Cytochrome P450 2D26 OS=Mus musculus GN=Cyp2d26 PE=2 SV=1	-0.200408
P41216	ACSL1	-0.116534	-1.37631	-2.28191	-3.07011	-0.0717383	-0.361838	-0.0419633	Long-chain-fatty-acid--CoA ligase 1 OS=Mus musculus GN=Acsl1 PE=1 SV=2	-0.200133
P19783	COX41	0.00995033	-0.9155	-1.65889	-2.87418	-0.287099	-0.33113	-0.0366237	Cytochrome c oxidase subunit 4 isoform 1, mitochondrial OS=Mus musculus GN=Cox4i1 PE=1 SV=2	-0.199687
Q64105	SPRE	-0.150823	-0.821165	-1.85228	-2.93496	-0.311223	-0.257825	-0.0358654	Sepiapterin reductase OS=Mus musculus GN=Spr PE=1 SV=1	-0.199668
P35700	PRDX1	0.165514	-1.27021	-2.41441	-2.79539	-0.201327	-0.211365	-0.402718	Peroxiredoxin-1 OS=Mus musculus GN=Prdx1 PE=1 SV=1	-0.199636
Q99JY9	ARP3	-0.040822	-0.819185	-1.66341	-2.87418	-0.346923	-0.463809	-0.145748	Actin-related protein 3 OS=Mus musculus GN=Actr3 PE=1 SV=3	-0.199585
Q8R0Y6	AL1L1	0.0392207	-0.987781	-2.14592	-2.81341	-0.245105	-0.222662	-1.93323e-16	Cytosolic 10-formyltetrahydrofolate dehydrogenase OS=Mus musculus GN=Aldh1l1 PE=1 SV=1	-0.19932
Q6ZQ38	CAND1	-0.0725707	-1.12273	-2.39406	-2.91345	-0.234922	-0.282854	-0.181579	Cullin-associated NEDD8-dissociated protein 1 OS=Mus musculus GN=Cand1 PE=2 SV=2	-0.199073
Q63886	UD11	-0.0202027	-1.41302	-2.256	-2.99573	-0.198412	-0.338695	0	UDP-glucuronosyltransferase 1-1 OS=Mus musculus GN=Ugt1a1 PE=2 SV=2	-0.198742
Q62452	UD19	0.00995033	-1.37966	-1.96538	-2.99573	-0.173274	-0.256319	0	UDP-glucuronosyltransferase 1-9 OS=Mus musculus GN=Ugt1a9 PE=1 SV=3	-0.198654
P57780	ACTN4	-0.0618754	-1.4667	-2.0192	-3.07011	-0.187423	-0.055986	-0.0419633	Alpha-actinin-4 OS=Mus musculus GN=Actn4 PE=1 SV=1	-0.198261
P33267	CP2F2	-0.18633	-2.73903	-3.08372	-3.50656	-0.109845	-0.1635	-1.55108e-16	Cytochrome P450 2F2 OS=Mus musculus GN=Cyp2f2 PE=2 SV=1	-0.198192
Q9D819	IPYR	-0.0202027	-0.799068	-1.71894	-2.8228	-0.26433	-0.272608	-0.0596686	Inorganic pyrophosphatase OS=Mus musculus GN=Ppa1 PE=1 SV=1	-0.198027
P13707	GPDA	0	-0.912201	-1.92331	-2.8228	-0.318633	-0.233604	-0.0596686	Glycerol-3-phosphate dehydrogenase [NAD(+)], cytoplasmic OS=Mus musculus GN=Gpd1 PE=1 SV=3	-0.197901
P17563	SBP1	0.076961	-0.872067	-2.05337	-2.72691	-0.378006	-0.0955005	-0.0888164	Selenium-binding protein 1 OS=Mus musculus GN=Selenbp1 PE=1 SV=2	-0.197402
P00329	ADH1	-0.198451	-1.03772	-1.93372	-3.00934	-0.139307	-0.305129	-0.0674815	Alcohol dehydrogenase 1 OS=Mus musculus GN=Adh1 PE=1 SV=2	-0.197314
Q8BH00	AL8A1	0.0861777	-0.943756	-2.07154	-2.73903	-0.188629	-0.193185	-0.109845	Aldehyde dehydrogenase family 8 member A1 OS=Mus musculus GN=Aldh8a1 PE=1 SV=1	-0.196996
Q91WS0	CISD1	-0.0512933	-0.800875	-1.75175	-2.8228	-0.277436	-0.341302	-0.0596686	CDGSH iron-sulfur domain-containing protein 1 OS=Mus musculus GN=Cisd1 PE=1 SV=1	-0.19658
Q60759	GCDH	-0.0100503	-1.13382	-1.98511	-2.87418	-0.240856	-0.253986	-0.0366237	Glutaryl-CoA dehydrogenase, mitochondrial OS=Mus musculus GN=Gcdh PE=1 SV=2	-0.195608
Q8VC12	HUTU	-0.040822	-1.10631	-2.07489	-2.87418	-0.136387	-0.235425	-0.0366237	Urocanate hydratase OS=Mus musculus GN=Uroc1 PE=1 SV=2	-0.195496
Q91X52	DCXR	-0.0943107	-0.844176	-2.0192	-2.8228	-0.180939	-0.145828	-0.0596686	L-xylulose reductase OS=Mus musculus GN=Dcxr PE=2 SV=2	-0.195484
Q7TMM9	TBB2A	-0.139262	-1.37018	-2.35131	-3.00934	-0.125776	-0.209611	-0.0674815	Tubulin beta-2A chain OS=Mus musculus GN=Tubb2a PE=1 SV=1	-0.195272
Q8VCR7	ABHEB	0.0676586	-0.689603	-1.78447	-2.66613	-0.31626	-0.248239	-0.0539974	Alpha/beta hydrolase domain-containing protein 14B OS=Mus musculus GN=Abhd14b PE=2 SV=1	-0.195006
P68372	TBB4B	-0.105361	-1.31101	-2.31619	-2.95796	-0.153389	-0.211794	-0.0952394	Tubulin beta-4B chain OS=Mus musculus GN=Tubb4b PE=1 SV=1	-0.194679
P08113	ENPL	-0.0304592	-1.00334	-2.09788	-2.81341	-0.318457	-0.234404	-1.93323e-16	Endoplasmin OS=Mus musculus GN=Hsp90b1 PE=1 SV=2	-0.194658
P54869	HMCS2	0.0198026	-1.70617	-2.42821	-2.99573	-0.101266	-0.164808	0	Hydroxymethylglutaryl-CoA synthase, mitochondrial OS=Mus musculus GN=Hmgcs2 PE=1 SV=2	-0.194494
P50431	GLYC	-0.040822	-0.916927	-2.16083	-2.77829	-0.0478451	-0.157749	-0.0852905	Serine hydroxymethyltransferase, cytosolic OS=Mus musculus GN=Shmt1 PE=1 SV=3	-0.194468
P48758	CBR1	-0.0304592	-1.31554	-2.19643	-2.91345	-0.175669	-0.3664	-0.357707	Carbonyl reductase [NADPH] 1 OS=Mus musculus GN=Cbr1 PE=1 SV=3	-0.194315
P63001	RAC1	0.0676586	-1.28311	-2.29993	-2.81341	-0.245059	-0.128278	-0.144119	Ras-related C3 botulinum toxin substrate 1 OS=Mus musculus GN=Rac1 PE=1 SV=1	-0.194217
P10649	GSTM1	-0.0618754	-1.03423	-1.83635	-2.87418	-0.0962174	-0.271957	-0.0366237	Glutathione S-transferase Mu 1 OS=Mus musculus GN=Gstm1 PE=1 SV=2	-0.194144
Q8VDK1-2	NIT1	-0.0725707	-0.844335	-1.811	-2.81341	-0.25283	-0.240924	-1.93323e-16	Isoform 2 of Nitrilase homolog 1 OS=Mus musculus GN=Nit1	-0.19409
Q8VC30	DHAK	-0.0100503	-1.24793	-2.43508	-2.83906	-0.139728	-0.176939	-0.1683	Bifunctional ATP-dependent dihydroxyacetone kinase/FAD-AMP lyase (cyclizing) OS=Mus musculus GN=Dak PE=2 SV=1	-0.194032
P06151	LDHA	-0.0202027	-0.700186	-1.59477	-2.73903	-0.286266	-0.406339	-0.109845	L-lactate dehydrogenase A chain OS=Mus musculus GN=Ldha PE=1 SV=3	-0.193502
Q9CR98	F136A	-0.0512933	-0.997512	-1.58483	-2.87418	-0.193724	-0.340881	-0.0366237	Protein FAM136A OS=Mus musculus GN=Fam136a PE=2 SV=1	-0.193436
Q61233	PLSL	-0.127833	-1.02972	-2.13566	-2.87418	-0.217913	-0.42049	-0.145748	Plastin-2 OS=Mus musculus GN=Lcp1 PE=1 SV=4	-0.193391
Q9QXD1	ACOX2	-0.040822	-1.48056	-2.27417	-2.95796	-0.234169	-0.050945	-0.0952394	Peroxisomal acyl-coenzyme A oxidase 2 OS=Mus musculus GN=Acox2 PE=1 SV=2	-0.193193
P17182	ENOA	0	-0.729419	-1.69226	-2.71064	-0.11609	-0.177677	-0.0328331	Alpha-enolase OS=Mus musculus GN=Eno1 PE=1 SV=3	-0.192629
P19096	FAS	0.00995033	-1.42024	-2.66613	-2.83906	-0.17123	-0.206043	-0.0955796	Fatty acid synthase OS=Mus musculus GN=Fasn PE=1 SV=2	-0.192524
Q91X77-2	CY250	-0.116534	-2.77829	-2.91345	-3.41066	-0.0852905	-0.121445	-0.0486982	Isoform 2 of Cytochrome P450 2C50 OS=Mus musculus GN=Cyp2c50	-0.192406
P16858	G3P	0.131028	-0.5303	-1.69386	-2.53098	-0.302136	-0.126627	-0.0496802	Glyceraldehyde-3-phosphate dehydrogenase OS=Mus musculus GN=Gapdh PE=1 SV=2	-0.192154
B2RQC6-2	PYR1	-0.150823	-0.929866	-1.64179	-2.89718	-0.215448	-0.312884	-0.0997728	Isoform 2 of CAD protein OS=Mus musculus GN=Cad	-0.192043
O35215	DOPD	-0.116534	-0.667385	-1.64604	-2.77142	-0.0613295	-0.269608	-0.0700949	D-dopachrome decarboxylase OS=Mus musculus GN=Ddt PE=1 SV=3	-0.191964
Q8CAY6	THIC	0.122218	-0.755321	-1.63565	-2.62162	-0.195975	-0.214057	-0.0633552	Acetyl-CoA acetyltransferase, cytosolic OS=Mus musculus GN=Acat2 PE=1 SV=2	-0.1916
Q91X91	NADC	0.076961	-0.672561	-1.47517	-2.64314	-0.401282	-0.215606	-0.189692	Nicotinate-nucleotide pyrophosphorylase [carboxylating] OS=Mus musculus GN=Qprt PE=2 SV=1	-0.191494
O88844	IDHC	-0.040822	-0.755174	-1.87561	-2.71064	-0.0281792	-0.233594	-0.0328331	Isocitrate dehydrogenase [NADP] cytoplasmic OS=Mus musculus GN=Idh1 PE=1 SV=2	-0.191366
Q64458	CP2CT	-0.0618754	-2.68765	-2.94857	-3.31477	-0.109732	-0.158786	-0.050107	Cytochrome P450 2C29 OS=Mus musculus GN=Cyp2c29 PE=1 SV=2	-0.191205
Q9CR21	ACPM	-0.0943107	-0.976	-1.75931	-2.83906	-0.163313	-0.327185	-0.1683	Acyl carrier protein, mitochondrial OS=Mus musculus GN=Ndufab1 PE=1 SV=1	-0.190709
P35486	ODPA	0.00995033	-1.10841	-1.9945	-2.77829	-0.15747	-0.193847	-0.165265	Pyruvate dehydrogenase E1 component subunit alpha, somatic form, mitochondrial OS=Mus musculus GN=Pdha1 PE=1 SV=1	-0.190503
P50285	FMO1	-0.0202027	-1.60088	-1.8986	-2.99573	-0.166601	-0.0351722	0	Dimethylaniline monooxygenase [N-oxide-forming] 1 OS=Mus musculus GN=Fmo1 PE=1 SV=1	-0.190369
Q91VS7	MGST1	0	-0.984991	-1.99769	-2.73291	-0.229141	-0.275588	-0.166568	Microsomal glutathione S-transferase 1 OS=Mus musculus GN=Mgst1 PE=1 SV=3	-0.190055
Q8BMS1	ECHA	-0.0202027	-1.37425	-2.12026	-2.87418	-0.153089	-0.284476	-0.0366237	Trifunctional enzyme subunit alpha, mitochondrial OS=Mus musculus GN=Hadha PE=1 SV=1	-0.189725
P11499	HS90B	-0.0100503	-1.46282	-1.78645	-2.93496	-0.102658	-0.115666	-0.0358654	Heat shock protein HSP 90-beta OS=Mus musculus GN=Hsp90ab1 PE=1 SV=3	-0.189249
P16460	ASSY	-0.0512933	-1.12611	-1.96273	-2.81341	-0.199493	-0.227703	-1.93323e-16	Argininosuccinate synthase OS=Mus musculus GN=Ass1 PE=1 SV=1	-0.188945
Q91YI0	ARLY	-0.0304592	-1.04768	-1.85228	-2.77829	-0.261261	-0.361567	-0.165265	Argininosuccinate lyase OS=Mus musculus GN=Asl PE=1 SV=1	-0.188662
P60710	ACTB	0.0861777	-0.62518	-1.45163	-2.58236	-0.335615	-0.374689	-0.0807713	Actin, cytoplasmic 1 OS=Mus musculus GN=Actb PE=1 SV=1	-0.188655
P63260	ACTG	0.0861777	-0.62518	-1.45163	-2.58236	-0.335615	-0.374689	-0.0807713	Actin, cytoplasmic 2 OS=Mus musculus GN=Actg1 PE=1 SV=1	-0.188655
Q64435	UD16	-0.0202027	-1.3542	-2.15866	-2.83906	-0.17688	-0.271454	-0.0955796	UDP-glucuronosyltransferase 1-6 OS=Mus musculus GN=Ugt1a6 PE=1 SV=1	-0.188067
Q9JII6	AK1A1	0.076961	-0.613244	-1.53359	-2.54724	-0.270535	-0.204654	-0.100537	Alcohol dehydrogenase [NADP(+)] OS=Mus musculus GN=Akr1a1 PE=1 SV=3	-0.186669
P05064	ALDOA	0.0198026	-1.94041	-2.15436	-3.00934	-0.126514	-0.152937	-0.163011	Fructose-bisphosphate aldolase A OS=Mus musculus GN=Aldoa PE=1 SV=2	-0.186606
Q62264	THRSP	0.0198026	-2.25774	-2.49586	-3.08372	-0.109249	-0.0722012	-0.237249	Thyroid hormone-inducible hepatic protein OS=Mus musculus GN=Thrsp PE=1 SV=1	-0.186466
Q8VC28	AK1CD	-0.0202027	-1.0235	-2.02206	-2.70391	-0.0732281	-0.340361	-0.132887	Aldo-keto reductase family 1 member C13 OS=Mus musculus GN=Akr1c13 PE=1 SV=2	-0.186015
Q9D0F9	PGM1	0	-0.708995	-1.66756	-2.61475	-0.302093	-0.275053	-0.0294844	Phosphoglucomutase-1 OS=Mus musculus GN=Pgm1 PE=1 SV=4	-0.185987
Q9DBT9	M2GD	0.0295588	-0.660312	-1.59636	-2.58236	-0.212452	-0.152232	-0.0807713	Dimethylglycine dehydrogenase, mitochondrial OS=Mus musculus GN=Dmgdh PE=1 SV=1	-0.185924
O70475	UGDH	-0.210721	-1.45407	-2.13809	-2.97757	-0.199436	-0.110668	-0.229189	UDP-glucose 6-dehydrogenase OS=Mus musculus GN=Ugdh PE=1 SV=1	-0.184837
Q9CX56	PSMD8	-0.116534	-1.45961	-2.07489	-2.91345	-0.208967	-0.0771026	-0.181579	26S proteasome non-ATPase regulatory subunit 8 OS=Mus musculus GN=Psmd8 PE=1 SV=2	-0.184586
P70296	PEBP1	0.139762	-0.616975	-1.65586	-2.4566	-0.0785311	-0.219476	-0.0745938	Phosphatidylethanolamine-binding protein 1 OS=Mus musculus GN=Pebp1 PE=1 SV=3	-0.184512
Q9DBJ1	PGAM1	0.207014	-0.581684	-1.42712	-2.41958	-0.261113	-0.201583	-0.0759882	Phosphoglycerate mutase 1 OS=Mus musculus GN=Pgam1 PE=1 SV=3	-0.184371
Q8R164	BPHL	-0.162519	-0.842861	-1.67973	-2.76203	-0.168146	-0.308566	-0.0322223	Valacyclovir hydrolase OS=Mus musculus GN=Bphl PE=1 SV=1	-0.184293
Q91Z53	GRHPR	0.0953102	-0.312207	-1.3296	-2.41209	-0.575817	-0.300985	-0.0462792	Glyoxylate reductase/hydroxypyruvate reductase OS=Mus musculus GN=Grhpr PE=1 SV=1	-0.184196
Q9WVL0	MAAI	0.113329	-0.656803	-1.57691	-2.49586	-0.38812	-0.339528	-0.0722012	Maleylacetoacetate isomerase OS=Mus musculus GN=Gstz1 PE=1 SV=1	-0.184121
Q8QZR5	ALAT1	0.173953	-1.17192	-2.15866	-2.57024	-0.216616	-0.243946	-0.029995	Alanine aminotransferase 1 OS=Mus musculus GN=Gpt PE=2 SV=3	-0.184077
Q921I1	TRFE	-0.0618754	-2.26481	-2.80729	-3.07011	-0.124388	-0.189319	-0.0419633	Serotransferrin OS=Mus musculus GN=Tf PE=1 SV=1	-0.183659
P51881	ADT2	-0.0304592	-0.861296	-1.61736	-2.66613	-0.355797	-0.294971	-0.0539974	ADP/ATP translocase 2 OS=Mus musculus GN=Slc25a5 PE=1 SV=3	-0.183453
Q9CPY7-2	AMPL	-0.0100503	-0.869504	-1.82422	-2.62687	-0.195375	-0.212151	-0.0779115	Isoform 2 of Cytosol aminopeptidase OS=Mus musculus GN=Lap3	-0.183367
P06745	G6PI	-0.0833816	-0.869206	-1.79245	-2.6824	-0.0823346	-0.135844	-0.101162	Glucose-6-phosphate isomerase OS=Mus musculus GN=Gpi PE=1 SV=4	-0.183125
P35492	HUTH	0	-1.14217	-1.86432	-2.71064	-0.340895	-0.383636	-0.0328331	Histidine ammonia-lyase OS=Mus musculus GN=Hal PE=1 SV=1	-0.182936
Q9Z2Z6	MCAT	-0.0304592	-0.620584	-1.88691	-2.52703	-0.668302	-0.341293	-0.26127	Mitochondrial carnitine/acylcarnitine carrier protein OS=Mus musculus GN=Slc25a20 PE=1 SV=1	-0.182352
P20852	CP2A5	-0.0618754	-3.24039	-2.8458	-3.41066	-0.0790311	-0.113534	-0.0486982	Cytochrome P450 2A5 OS=Mus musculus GN=Cyp2a5 PE=2 SV=1	-0.18217
Q01853	TERA	-0.0304592	-1.4647	-2.19043	-2.80129	-0.116677	-0.243707	-0.13128	Transitional endoplasmic reticulum ATPase OS=Mus musculus GN=Vcp PE=1 SV=4	-0.182035
P00688	AMYP	-0.0725707	-2.56875	-2.40932	-3.21888	-0.145404	-0.14525	0	Pancreatic alpha-amylase OS=Mus musculus GN=Amy2 PE=1 SV=2	-0.181988
P23492	PNPH	0.0198026	-0.867897	-1.82422	-2.58236	-0.180064	-0.103705	-0.0807713	Purine nucleoside phosphorylase OS=Mus musculus GN=Pnp PE=1 SV=2	-0.181802
Q8BP67	RL24	-0.0100503	-0.707355	-1.58378	-2.57024	-0.288029	-0.308053	-0.029995	60S ribosomal protein L24 OS=Mus musculus GN=Rpl24 PE=1 SV=2	-0.181485
P56655	CP238	-0.0202027	-2.49586	-2.41209	-3.14449	-0.0722012	-0.0462792	-0.0409707	Cytochrome P450 2C38 OS=Mus musculus GN=Cyp2c38 PE=2 SV=2	-0.181448
P14152	MDHC	-0.0100503	-0.790149	-1.83783	-2.56875	-0.172829	-0.198029	-0.145404	Malate dehydrogenase, cytoplasmic OS=Mus musculus GN=Mdh1 PE=1 SV=3	-0.181428
Q9DCM2	GSTK1	0.00995033	-0.807123	-1.62409	-2.58236	-0.321568	-0.277913	-0.0807713	Glutathione S-transferase kappa 1 OS=Mus musculus GN=Gstk1 PE=1 SV=3	-0.181103
Q99LX0	PARK7	0.0392207	-0.848852	-1.66558	-2.57024	-0.141347	-0.210118	-0.029995	Protein DJ-1 OS=Mus musculus GN=Park7 PE=1 SV=1	-0.181057
P97872	FMO5	0.0198026	-1.50444	-2.47565	-2.71752	-0.161774	-0.255372	-0.0611195	Dimethylaniline monooxygenase [N-oxide-forming] 5 OS=Mus musculus GN=Fmo5 PE=2 SV=4	-0.180193
Q63836	SBP2	0.076961	-0.804889	-1.94471	-2.47621	-0.403882	-0.140844	-0.124699	Selenium-binding protein 2 OS=Mus musculus GN=Selenbp2 PE=1 SV=2	-0.180014
Q78JT3	3HAO	-0.0833816	-1.09931	-2.13124	-2.67826	-0.221497	-0.205271	-0.445893	3-hydroxyanthranilate 3,4-dioxygenase OS=Mus musculus GN=Haao PE=1 SV=1	-0.179628
P29758	OAT	0.182322	-2.09788	-2.54724	-2.80129	-0.0582152	-0.100537	-0.13128	Ornithine aminotransferase, mitochondrial OS=Mus musculus GN=Oat PE=1 SV=1	-0.179617
P37040	NCPR	0.0295588	-1.48042	-2.19378	-2.72691	-0.228885	-0.285576	-0.0888164	NADPH--cytochrome P450 reductase OS=Mus musculus GN=Por PE=1 SV=2	-0.179501
Q9DC69	NDUA9	0.0953102	-0.950717	-2.04588	-2.49172	-0.291985	-0.451175	-0.0582315	NADH dehydrogenase [ubiquinone] 1 alpha subcomplex subunit 9, mitochondrial OS=Mus musculus GN=Ndufa9 PE=1 SV=2	-0.179085
Q9QXX4	CMC2	0.076961	-0.741135	-1.52533	-2.49172	-0.380855	-0.386412	-0.0582315	Calcium-binding mitochondrial carrier protein Aralar2 OS=Mus musculus GN=Slc25a13 PE=1 SV=1	-0.179068
P50396	GDIA	-0.0512933	-1.29987	-2.33771	-2.69084	-0.0704139	-0.248401	-0.277602	Rab GDP dissociation inhibitor alpha OS=Mus musculus GN=Gdi1 PE=1 SV=3	-0.1787
P10518	HEM2	0.182322	-1.1775	-2.10006	-2.49586	-0.115586	-0.151651	-0.0722012	Delta-aminolevulinic acid dehydratase OS=Mus musculus GN=Alad PE=1 SV=1	-0.17844
Q922D8	C1TC	0.0295588	-0.884095	-1.84893	-2.53098	-0.248514	-0.217772	-0.0496802	C-1-tetrahydrofolate synthase, cytoplasmic OS=Mus musculus GN=Mthfd1 PE=1 SV=4	-0.17838
Q9R0P3	ESTD	0.157004	-0.509803	-1.45612	-2.33771	-0.335782	-0.280585	-0.0260212	S-formylglutathione hydrolase OS=Mus musculus GN=Esd PE=1 SV=1	-0.177913
Q9JHI5	IVD	-0.0304592	-0.938404	-1.39593	-2.64314	-0.220225	-0.408023	-0.111582	Isovaleryl-CoA dehydrogenase, mitochondrial OS=Mus musculus GN=Ivd PE=1 SV=1	-0.177664
Q9DCN2-2	NB5R3	-0.0618754	-1.07047	-2.23034	-2.61137	-0.316121	-0.309032	-0.134011	Isoform 2 of NADH-cytochrome b5 reductase 3 OS=Mus musculus GN=Cyb5r3	-0.177624
Q9DBM2	ECHP	0.076961	-0.946243	-1.77764	-2.50798	-0.269956	-0.151281	-0.107539	Peroxisomal bifunctional enzyme OS=Mus musculus GN=Ehhadh PE=1 SV=4	-0.17695
O88685	PRS6A	-0.0512933	-1.13227	-2.18104	-2.62162	-0.176098	-0.140454	-0.0633552	26S protease regulatory subunit 6A OS=Mus musculus GN=Psmc3 PE=1 SV=2	-0.176813
Q921H8	THIKA	0.173953	-1.23314	-1.6434	-2.55568	-0.244374	-0.135489	-0.17467	3-ketoacyl-CoA thiolase A, peroxisomal OS=Mus musculus GN=Acaa1a PE=1 SV=1	-0.176665
Q8CG76	ARK72	-0.150823	-0.934553	-1.80123	-2.66613	-0.246491	-0.257724	-0.0539974	Aflatoxin B1 aldehyde reductase member 2 OS=Mus musculus GN=Akr7a2 PE=1 SV=3	-0.176561
Q8CGC7	SYEP	0	-0.808025	-1.86486	-2.49586	-0.328541	-0.24459	-0.0722012	Bifunctional glutamate/proline--tRNA ligase OS=Mus musculus GN=Eprs PE=1 SV=4	-0.176433
P14824	ANXA6	-0.040822	-1.29196	-2.47286	-2.62687	-0.181194	-0.273825	-0.0779115	Annexin A6 OS=Mus musculus GN=Anxa6 PE=1 SV=3	-0.176064
Q80XN0	BDH	-0.0618754	-1.38237	-1.75387	-2.76468	-0.324205	-0.49183	-0.14475	D-beta-hydroxybutyrate dehydrogenase, mitochondrial OS=Mus musculus GN=Bdh1 PE=1 SV=2	-0.175936
Q9DB77	QCR2	-0.0512933	-0.865241	-1.64894	-2.57549	-0.286119	-0.342235	-0.0563374	Cytochrome b-c1 complex subunit 2, mitochondrial OS=Mus musculus GN=Uqcrc2 PE=1 SV=1	-0.175903
Q99L04	DHRS1	-0.162519	-1.3066	-1.9993	-2.77829	-0.195487	-0.24043	-0.0852905	Dehydrogenase/reductase SDR family member 1 OS=Mus musculus GN=Dhrs1 PE=2 SV=1	-0.175734
P35505	FAAA	0.131028	-0.565091	-1.47221	-2.3452	-0.168504	-0.0592337	-0.0696945	Fumarylacetoacetase OS=Mus musculus GN=Fah PE=1 SV=2	-0.175679
Q8BVI4	DHPR	0.0295588	-0.670171	-1.6573	-2.43508	-0.252912	-0.287446	-0.115273	Dihydropteridine reductase OS=Mus musculus GN=Qdpr PE=1 SV=2	-0.175498
P00405	COX2	-0.0512933	-1.03259	-1.73604	-2.62162	-0.174919	-0.367273	-0.0633552	Cytochrome c oxidase subunit 2 OS=Mus musculus GN=Mtco2 PE=1 SV=1	-0.175486
P09411	PGK1	-0.0725707	-0.856351	-1.61027	-2.58236	-0.281433	-0.2382	-0.0807713	Phosphoglycerate kinase 1 OS=Mus musculus GN=Pgk1 PE=1 SV=4	-0.175134
Q9DBG1	CP27A	-0.0304592	-1.71366	-2.70391	-2.73535	-0.134562	-0.186934	-0.269115	Sterol 26-hydroxylase, mitochondrial OS=Mus musculus GN=Cyp27a1 PE=1 SV=1	-0.175118
P63101	1433Z	0.122218	-1.02349	-1.66875	-2.48879	-0.493751	-0.285371	-0.506395	14-3-3 protein zeta/delta OS=Mus musculus GN=Ywhaz PE=1 SV=1	-0.174927
P08003	PDIA4	0.0198026	-0.912768	-1.95843	-2.48647	-0.317539	-0.253011	-0.0273489	Protein disulfide-isomerase A4 OS=Mus musculus GN=Pdia4 PE=1 SV=3	-0.174824
P09103	PDIA1	-0.040822	-1.04577	-1.97899	-2.57549	-0.296039	-0.242704	-0.626157	Protein disulfide-isomerase OS=Mus musculus GN=P4hb PE=1 SV=2	-0.174552
Q9R0H0	ACOX1	-0.150823	-2.66613	-2.91345	-3.14449	-0.0539974	-0.121445	-0.0409707	Peroxisomal acyl-coenzyme A oxidase 1 OS=Mus musculus GN=Acox1 PE=1 SV=5	-0.174237
Q8C196	CPSM	-0.0100503	-0.827896	-1.44889	-2.53098	-0.248512	-0.337462	-0.0496802	Carbamoyl-phosphate synthase [ammonia], mitochondrial OS=Mus musculus GN=Cps1 PE=1 SV=2	-0.174116
Q99KI0	ACON	0.076961	-0.689493	-1.39527	-2.41958	-0.247295	-0.343716	-0.0759882	Aconitate hydratase, mitochondrial OS=Mus musculus GN=Aco2 PE=1 SV=1	-0.174047
Q9ET01	PYGL	0.076961	-0.761019	-1.88921	-2.38032	-0.26571	-0.211828	-0.0676442	Glycogen phosphorylase, liver form OS=Mus musculus GN=Pygl PE=1 SV=4	-0.173731
Q6XVG2	CP254	-0.0304592	-2.68765	-2.77829	-3.07011	-0.109732	-0.0852905	-0.0419633	Cytochrome P450 2C54 OS=Mus musculus GN=Cyp2c54 PE=2 SV=1	-0.173577
P24456	CP2DA	0.0953102	-1.93372	-2.61475	-2.71064	-0.105839	-0.24001	-0.0328331	Cytochrome P450 2D10 OS=Mus musculus GN=Cyp2d10 PE=2 SV=2	-0.173369
O09173	HGD	0.165514	-0.809534	-1.88102	-2.32642	-0.285052	-0.199939	-0.247806	Homogentisate 1,2-dioxygenase OS=Mus musculus GN=Hgd PE=1 SV=2	-0.173244
Q8QZR3-2	EST2A	0.131028	-1.09629	-2.14927	-2.42627	-0.267657	-0.424609	-0.343505	Isoform 2 of Pyrethroid hydrolase Ces2a OS=Mus musculus GN=Ces2a	-0.173243
Q61176	ARGI1	0.0582689	-1.00804	-1.66209	-2.5086	-0.305858	-0.288129	-0.104024	Arginase-1 OS=Mus musculus GN=Arg1 PE=1 SV=1	-0.17324
P61161	ARP2	-0.116534	-1.1662	-1.9945	-2.65063	-0.186236	-0.36889	-0.195137	Actin-related protein 2 OS=Mus musculus GN=Actr2 PE=1 SV=1	-0.172743
Q00623	APOA1	-0.139262	-2.83906	-3.00934	-3.16601	-0.0955796	-0.163011	-0.0931537	Apolipoprotein A-I OS=Mus musculus GN=Apoa1 PE=1 SV=2	-0.172588
Q91V92	ACLY	-0.0100503	-1.5324	-2.24855	-2.66613	-0.150594	-0.161858	-0.0539974	ATP-citrate synthase OS=Mus musculus GN=Acly PE=1 SV=1	-0.172001
P38060	HMGCL	0.139762	-1.04225	-1.79564	-2.42483	-0.175356	-0.240186	-0.0933943	Hydroxymethylglutaryl-CoA lyase, mitochondrial OS=Mus musculus GN=Hmgcl PE=1 SV=2	-0.171873
P58710	GGLO	-0.0833816	-1.51378	-2.18948	-2.71752	-0.234661	-0.0883253	-0.161237	L-gulonolactone oxidase OS=Mus musculus GN=Gulo PE=1 SV=3	-0.171709
O08601-2	MTP	0.0295588	-1.0497	-1.95524	-2.48647	-0.3105	-0.346166	-0.0273489	Isoform 2 of Microsomal triglyceride transfer protein large subunit OS=Mus musculus GN=Mttp	-0.171593
Q9CPR4	RL17	-0.040822	-0.65123	-1.39813	-2.4566	-0.264281	-0.414017	-0.0745938	60S ribosomal protein L17 OS=Mus musculus GN=Rpl17 PE=2 SV=3	-0.171384
P47757-2	CAPZB	0.131028	-0.961135	-1.65129	-2.41209	-0.0855641	-0.169987	-0.0462792	Isoform 2 of F-actin-capping protein subunit beta OS=Mus musculus GN=Capzb	-0.17137
Q99PL5	RRBP1	-0.0618754	-1.43061	-2.28951	-2.64314	-0.159652	-0.106144	-0.189692	Ribosome-binding protein 1 OS=Mus musculus GN=Rrbp1 PE=1 SV=2	-0.17065
Q01768	NDKB	0.122218	-0.695868	-1.60161	-2.30594	-0.312274	-0.262002	-0.04353	Nucleoside diphosphate kinase B OS=Mus musculus GN=Nme2 PE=1 SV=1	-0.169953
Q8CAQ8-2	IMMT	-0.0202027	-0.869504	-1.45707	-2.49586	-0.312765	-0.360388	-0.0722012	Isoform 2 of Mitochondrial inner membrane protein OS=Mus musculus GN=Immt	-0.169947
Q8JZR0	ACSL5	-0.127833	-1.62239	-2.31102	-2.75161	-0.1823	-0.258446	-0.22754	Long-chain-fatty-acid--CoA ligase 5 OS=Mus musculus GN=Acsl5 PE=1 SV=1	-0.169907
P61358	RL27	0	-0.950059	-1.47395	-2.50798	-0.343066	-0.445289	-0.107539	60S ribosomal protein L27 OS=Mus musculus GN=Rpl27 PE=1 SV=2	-0.169887
Q9JKR6	HYOU1	-0.0512933	-1.07279	-2.03856	-2.52056	-0.239684	-0.261335	-0.189552	Hypoxia up-regulated protein 1 OS=Mus musculus GN=Hyou1 PE=1 SV=1	-0.16979
Q4LDG0	S27A5	0.0487902	-1.93372	-1.93638	-2.77829	-0.254026	-0.250484	-0.165265	Bile acyl-CoA synthetase OS=Mus musculus GN=Slc27a5 PE=2 SV=2	-0.169584
Q05920	PYC	-0.0202027	-0.93747	-1.67205	-2.48647	-0.263808	-0.255364	-0.0273489	Pyruvate carboxylase, mitochondrial OS=Mus musculus GN=Pc PE=1 SV=1	-0.169365
Q7TPR4	ACTN1	-0.0304592	-1.32602	-1.75406	-2.62687	-0.217325	-0.198532	-0.0779115	Alpha-actinin-1 OS=Mus musculus GN=Actn1 PE=1 SV=1	-0.169166
P97807-2	FUMH	0.076961	-0.803449	-1.47221	-2.38032	-0.299994	-0.287769	-0.0676442	Isoform Cytoplasmic of Fumarate hydratase, mitochondrial OS=Mus musculus GN=Fh	-0.168783
Q61598	GDIB	0.0953102	-1.208	-2.00662	-2.45135	-0.173061	-0.179064	-0.0525556	Rab GDP dissociation inhibitor beta OS=Mus musculus GN=Gdi2 PE=1 SV=1	-0.168775
P10126	EF1A1	0.0392207	-1.03361	-1.85228	-2.44721	-0.180703	-0.257825	-0.0277876	Elongation factor 1-alpha 1 OS=Mus musculus GN=Eef1a1 PE=1 SV=3	-0.168768
P52825	CPT2	-0.0512933	-1.55746	-2.081	-2.6824	-0.126134	-0.167341	-0.178129	Carnitine O-palmitoyltransferase 2, mitochondrial OS=Mus musculus GN=Cpt2 PE=1 SV=2	-0.168728
Q3UEG6	AGT2	-0.0943107	-0.731214	-1.58821	-2.4566	-0.245687	-0.229756	-0.0745938	Alanine--glyoxylate aminotransferase 2, mitochondrial OS=Mus musculus GN=Agxt2 PE=1 SV=1	-0.168013
Q9R1P4	PSA1	-0.105361	-0.770878	-1.76068	-2.4566	-0.0885336	-0.220061	-0.210263	Proteasome subunit alpha type-1 OS=Mus musculus GN=Psma1 PE=1 SV=1	-0.167897
P61255	RL26	-0.0100503	-0.775271	-1.47428	-2.42148	-0.318613	-0.496248	-0.216812	60S ribosomal protein L26 OS=Mus musculus GN=Rpl26 PE=1 SV=1	-0.167818
Q8CHT0	AL4A1	0	-0.898814	-1.66875	-2.43508	-0.164141	-0.285371	-0.216602	Delta-1-pyrroline-5-carboxylate dehydrogenase, mitochondrial OS=Mus musculus GN=Aldh4a1 PE=1 SV=3	-0.167754
P28271	ACOC	0.0198026	-1.15826	-2.13932	-2.4566	-0.136358	-0.17634	-0.0745938	Cytoplasmic aconitate hydratase OS=Mus musculus GN=Aco1 PE=1 SV=3	-0.167601
Q9Z2U1	PSA5	0.0861777	-0.568429	-1.18997	-2.30259	-0.0641443	-0.342775	-0.359421	Proteasome subunit alpha type-5 OS=Mus musculus GN=Psma5 PE=1 SV=1	-0.167477
O08709	PRDX6	0.0676586	-0.901838	-1.67467	-2.38032	-0.265444	-0.1895	-0.0676442	Peroxiredoxin-6 OS=Mus musculus GN=Prdx6 PE=1 SV=3	-0.167433
Q78IK4	APOOL	0.0198026	-0.659588	-1.54439	-2.33771	-0.360814	-0.381731	-0.0260212	Apolipoprotein O-like OS=Mus musculus GN=Apool PE=2 SV=1	-0.167146
Q03265	ATPA	0.0198026	-0.904522	-1.68382	-2.41209	-0.216123	-0.347503	-0.0462792	ATP synthase subunit alpha, mitochondrial OS=Mus musculus GN=Atp5a1 PE=1 SV=1	-0.167143
P57776-2	EF1D	-0.127833	-0.816673	-2.01552	-2.44721	-0.290684	-0.325694	-0.0277876	Isoform 2 of Elongation factor 1-delta OS=Mus musculus GN=Eef1d	-0.167056
Q8BH95	ECHM	-0.139262	-0.835227	-1.49021	-2.52573	-0.248841	-0.37736	0	Enoyl-CoA hydratase, mitochondrial OS=Mus musculus GN=Echs1 PE=1 SV=1	-0.166862
Q9QYG0-2	NDRG2	0.0198026	-1.81762	-2.30932	-2.66613	-0.155472	-0.150097	-0.0539974	Isoform 2 of Protein NDRG2 OS=Mus musculus GN=Ndrg2	-0.166403
Q99LC5	ETFA	-0.0304592	-0.62401	-1.3427	-2.37283	-0.441833	-0.49871	-0.0256361	Electron transfer flavoprotein subunit alpha, mitochondrial OS=Mus musculus GN=Etfa PE=1 SV=2	-0.166096
P30115	GSTA3	0.0676586	-0.797992	-1.48478	-2.3452	-0.177663	-0.272713	-0.0696945	Glutathione S-transferase A3 OS=Mus musculus GN=Gsta3 PE=1 SV=2	-0.165985
Q9CQV8-2	1433B	0.00995033	-1.27947	-2.33329	-2.45979	-0.180964	-0.257127	-0.526263	Isoform Short of 14-3-3 protein beta/alpha OS=Mus musculus GN=Ywhab	-0.165754
Q8VCB3	GYS2	0.113329	-1.26415	-2.02962	-2.41209	-0.166171	-0.212286	-0.268641	Glycogen [starch] synthase, liver OS=Mus musculus GN=Gys2 PE=1 SV=2	-0.16558
P97494	GSH1	0.122218	-1.04657	-1.31245	-2.41209	-0.129074	-0.518159	-0.0462792	Glutamate--cysteine ligase catalytic subunit OS=Mus musculus GN=Gclc PE=2 SV=4	-0.16548
P08249	MDHM	-0.0512933	-0.490313	-1.18919	-2.3452	-0.135675	-0.243072	-0.0696945	Malate dehydrogenase, mitochondrial OS=Mus musculus GN=Mdh2 PE=1 SV=3	-0.165201
P29341	PABP1	0	-1.24602	-1.92171	-2.49586	-0.124799	-0.142634	-0.0722012	Polyadenylate-binding protein 1 OS=Mus musculus GN=Pabpc1 PE=1 SV=2	-0.165005
P12710	FABPL	0.223144	-0.837029	-1.74587	-2.19378	-0.0580337	-0.230357	-0.100842	Fatty acid-binding protein, liver OS=Mus musculus GN=Fabp1 PE=1 SV=2	-0.164762
Q6ZWN5	RS9	-0.0833816	-0.716679	-1.3512	-2.42483	-0.427837	-0.40525	-0.0933943	40S ribosomal protein S9 OS=Mus musculus GN=Rps9 PE=1 SV=3	-0.164541
Q9WU79	PROD	-0.0943107	-1.84233	-2.44109	-2.71752	-0.0943096	-0.197576	-0.204432	Proline dehydrogenase 1, mitochondrial OS=Mus musculus GN=Prodh PE=1 SV=2	-0.16444
P56593	CP2AC	0.00995033	-2.39057	-2.68765	-2.81341	-0.0979244	-0.109732	-1.93323e-16	Cytochrome P450 2A12 OS=Mus musculus GN=Cyp2a12 PE=1 SV=2	-0.16439
Q91XD4	FTCD	0.0861777	-0.746099	-1.88102	-2.22874	-0.314903	-0.199939	-0.231914	Formimidoyltransferase-cyclodeaminase OS=Mus musculus GN=Ftcd PE=2 SV=1	-0.163543
Q06185	ATP5I	-0.0725707	-0.620314	-1.3913	-2.35131	-0.351687	-0.30253	-0.0887083	ATP synthase subunit e, mitochondrial OS=Mus musculus GN=Atp5i PE=1 SV=2	-0.162777
Q64374	RGN	0	-0.694066	-1.6396	-2.29306	-0.0753306	-0.225603	-0.276611	Regucalcin OS=Mus musculus GN=Rgn PE=1 SV=1	-0.162744
P49429	HPPD	0.0953102	-2.14592	-2.72691	-2.62687	-0.126453	-0.245057	-0.0779115	4-hydroxyphenylpyruvate dioxygenase OS=Mus musculus GN=Hpd PE=1 SV=3	-0.162509
Q99LB7	SARDH	-0.040822	-0.711167	-1.31554	-2.36389	-0.16664	-0.175669	-0.118579	Sarcosine dehydrogenase, mitochondrial OS=Mus musculus GN=Sardh PE=1 SV=1	-0.162257
P61982	1433G	0.0582689	-1.20338	-2.05337	-2.38032	-0.450342	-0.275276	-0.158628	14-3-3 protein gamma OS=Mus musculus GN=Ywhag PE=1 SV=2	-0.16214
P06801	MAOX	0.00995033	-1.03333	-1.81483	-2.37697	-0.365583	-0.194962	-0.0542002	NADP-dependent malic enzyme OS=Mus musculus GN=Me1 PE=1 SV=2	-0.16173
Q6NZJ6-2	IF4G1	-0.0304592	-2.15866	-2.62076	-2.72691	-0.0803391	-0.150963	-0.0888164	Isoform 2 of Eukaryotic translation initiation factor 4 gamma 1 OS=Mus musculus GN=Eif4g1	-0.161612
Q9JIF7	COPB	-0.0100503	-1.32602	-2.09039	-2.46409	-0.217325	-0.239676	-0.0942384	Coatomer subunit beta OS=Mus musculus GN=Copb1 PE=1 SV=1	-0.161498
P32020	NLTP	-0.0618754	-1.90461	-2.70391	-2.64314	-0.319561	-0.257077	-0.256184	Non-specific lipid-transfer protein OS=Mus musculus GN=Scp2 PE=1 SV=3	-0.16149
Q3UZZ6	ST1D1	-0.127833	-1.54452	-2.26481	-2.61137	-0.29906	-0.183076	-0.134011	Sulfotransferase 1 family member D1 OS=Mus musculus GN=Sult1d1 PE=1 SV=1	-0.161411
P47964	RL36	-0.174353	-0.585624	-1.1223	-2.42483	-0.318578	-0.357001	-0.0933943	60S ribosomal protein L36 OS=Mus musculus GN=Rpl36 PE=2 SV=2	-0.161072
Q91WP6	SPA3N	-0.139262	-2.38971	-2.52573	-2.89718	-0.0997004	0	-0.0997728	Serine protease inhibitor A3N OS=Mus musculus GN=Serpina3n PE=1 SV=1	-0.160895
P08226	APOE	0.0198026	-2.77415	-2.21004	-2.95796	-0.228641	-0.0412627	-0.0952394	Apolipoprotein E OS=Mus musculus GN=Apoe PE=1 SV=2	-0.160637
P51174	ACADL	0.0198026	-0.538391	-1.24323	-2.23904	-0.227657	-0.390138	-0.0245763	Long-chain specific acyl-CoA dehydrogenase, mitochondrial OS=Mus musculus GN=Acadl PE=1 SV=2	-0.160539
P80318	TCPG	0.0198026	-1.40079	-2.34444	-2.42148	-0.201948	-0.29139	-0.0850416	T-complex protein 1 subunit gamma OS=Mus musculus GN=Cct3 PE=1 SV=1	-0.160297
P68369	TBA1A	0.00995033	-1.42712	-1.42109	-2.54724	-0.201583	-0.225717	-0.100537	Tubulin alpha-1A chain OS=Mus musculus GN=Tuba1a PE=1 SV=1	-0.159794
P26443	DHE3	-0.105361	-0.768764	-1.51689	-2.37283	-0.182233	-0.249754	-0.0256361	Glutamate dehydrogenase 1, mitochondrial OS=Mus musculus GN=Glud1 PE=1 SV=1	-0.159646
Q9WUM5	SUCA	0.0953102	-0.786738	-1.18091	-2.26481	-0.285218	-0.21477	-0.124388	Succinyl-CoA ligase [ADP/GDP-forming] subunit alpha, mitochondrial OS=Mus musculus GN=Suclg1 PE=1 SV=4	-0.159191
P47911	RL6	0.19062	-0.649921	-1.32212	-2.12259	-0.504902	-0.579868	-0.039363	60S ribosomal protein L6 OS=Mus musculus GN=Rpl6 PE=1 SV=3	-0.159062
P35564	CALX	-0.0725707	-1.24919	-2.10573	-2.44109	-0.250144	-0.366031	-0.133523	Calnexin OS=Mus musculus GN=Canx PE=1 SV=1	-0.15865
Q91VA0-2	ACSM1	-0.116534	-1.08054	-1.83783	-2.44109	-0.28216	-0.266177	-0.197576	Isoform 2 of Acyl-coenzyme A synthetase ACSM1, mitochondrial OS=Mus musculus GN=Acsm1	-0.158416
Q9DB20	ATPO	-0.0833816	-0.701152	-1.31265	-2.33771	-0.352803	-0.370903	-0.0260212	ATP synthase subunit O, mitochondrial OS=Mus musculus GN=Atp5o PE=1 SV=1	-0.158278
P62259	1433E	0.0582689	-0.998764	-2.06756	-2.24265	-0.299008	-0.262006	-0.231594	14-3-3 protein epsilon OS=Mus musculus GN=Ywhae PE=1 SV=1	-0.157837
Q99JY0	ECHB	0.0392207	-1.27681	-1.88414	-2.3837	-0.23056	-0.29705	-0.154278	Trifunctional enzyme subunit beta, mitochondrial OS=Mus musculus GN=Hadhb PE=1 SV=1	-0.157806
P28474	ADHX	0.173953	-0.432122	-1.441	-2.0192	-0.318366	-0.305381	-0.145828	Alcohol dehydrogenase class-3 OS=Mus musculus GN=Adh5 PE=1 SV=3	-0.157654
P42125	ECI1	0	-0.653908	-1.37425	-2.23904	-0.301959	-0.36484	-0.0245763	Enoyl-CoA delta isomerase 1, mitochondrial OS=Mus musculus GN=Eci1 PE=1 SV=2	-0.157499
Q8QZT1	THIL	0.10436	-1.24323	-1.59429	-2.35131	-0.102979	-0.249966	-0.0887083	Acetyl-CoA acetyltransferase, mitochondrial OS=Mus musculus GN=Acat1 PE=1 SV=1	-0.157284
P50544	ACADV	-0.0725707	-2.12965	-2.48879	-2.70391	-0.161877	-0.256255	-0.132887	Very long-chain specific acyl-CoA dehydrogenase, mitochondrial OS=Mus musculus GN=Acadvl PE=1 SV=3	-0.157233
Q9JLJ2	AL9A1	-0.116534	-0.80893	-1.57964	-2.35131	-0.117911	-0.148195	-0.0887083	4-trimethylaminobutyraldehyde dehydrogenase OS=Mus musculus GN=Aldh9a1 PE=1 SV=1	-0.156947
Q9CPQ8	ATP5L	-0.127833	-0.773739	-1.38269	-2.36914	-0.35232	-0.348568	-0.131414	ATP synthase subunit g, mitochondrial OS=Mus musculus GN=Atp5l PE=1 SV=1	-0.156796
P07724	ALBU	0.165514	-1.4595	-2.08307	-2.29993	-0.304067	-0.285955	-0.222232	Serum albumin OS=Mus musculus GN=Alb PE=1 SV=3	-0.155428
Q8BWT1	THIM	0.122218	-0.566057	-1.30736	-2.09358	-0.305595	-0.345817	-0.0220735	3-ketoacyl-CoA thiolase, mitochondrial OS=Mus musculus GN=Acaa2 PE=1 SV=3	-0.155374
Q8VCW8	ACSF2	0.113329	-1.21159	-1.75406	-2.28632	-0.1241	-0.198532	-0.166788	Acyl-CoA synthetase family member 2, mitochondrial OS=Mus musculus GN=Acsf2 PE=1 SV=1	-0.155362
P11679	K2C8	-0.0304592	-0.754615	-1.32068	-2.27693	-0.500799	-0.360363	-0.0639223	Keratin, type II cytoskeletal 8 OS=Mus musculus GN=Krt8 PE=1 SV=4	-0.155359
O35969-2	GAMT	-0.040822	-2.39582	-2.70391	-2.72691	-0.112572	-0.132887	-0.0888164	Isoform 2 of Guanidinoacetate N-methyltransferase OS=Mus musculus GN=Gamt	-0.155334
Q9R0P5	DEST	0.0198026	-1.3318	-1.9034	-2.3778	-0.27524	-0.248569	-0.26317	Destrin OS=Mus musculus GN=Dstn PE=1 SV=3	-0.154993
Q8VCC2	EST1	0.207014	-1.34238	-2.02437	-2.22555	-0.114732	-0.0820469	-0.103692	Liver carboxylesterase 1 OS=Mus musculus GN=Ces1 PE=2 SV=1	-0.154943
Q91VR2	ATPG	-0.0202027	-0.806673	-1.38105	-2.27417	-0.263016	-0.415426	-0.050945	ATP synthase subunit gamma, mitochondrial OS=Mus musculus GN=Atp5c1 PE=1 SV=1	-0.154847
Q07417	ACADS	0.10436	-0.7544	-1.21788	-2.17827	-0.262228	-0.372111	-0.0230623	Short-chain specific acyl-CoA dehydrogenase, mitochondrial OS=Mus musculus GN=Acads PE=1 SV=2	-0.154609
P56480	ATPB	0.076961	-0.792925	-1.44889	-2.18336	-0.207479	-0.337462	-0.0608269	ATP synthase subunit beta, mitochondrial OS=Mus musculus GN=Atp5b PE=1 SV=2	-0.154534
P05202	AATM	0.14842	-0.370931	-1.02858	-2.0175	-0.316367	-0.306058	-0.0441136	Aspartate aminotransferase, mitochondrial OS=Mus musculus GN=Got2 PE=1 SV=1	-0.154057
O35129	PHB2	-0.0512933	-0.98769	-1.29254	-2.36389	-0.254535	-0.368351	-0.118579	Prohibitin-2 OS=Mus musculus GN=Phb2 PE=1 SV=1	-0.153935
Q9CZ13	QCR1	0.0198026	-0.720102	-1.34662	-2.19716	-0.275756	-0.338044	-0.182139	Cytochrome b-c1 complex subunit 1, mitochondrial OS=Mus musculus GN=Uqcrc1 PE=1 SV=2	-0.153477
Q61425	HCDH	0.0861777	-0.452188	-1.16225	-2.06888	-0.293745	-0.403905	-0.0430179	Hydroxyacyl-coenzyme A dehydrogenase, mitochondrial OS=Mus musculus GN=Hadh PE=1 SV=2	-0.153398
P56654	CP237	-0.0202027	-2.49586	-2.37697	-2.76203	-0.0722012	-0.0542002	-0.150295	Cytochrome P450 2C37 OS=Mus musculus GN=Cyp2c37 PE=2 SV=2	-0.153313
Q99K51	PLST	-0.0202027	-1.08409	-1.94722	-2.28442	-0.245697	-0.231317	-0.0934407	Plastin-3 OS=Mus musculus GN=Pls3 PE=1 SV=3	-0.153174
P56135	ATPK	-0.105361	-0.819641	-1.4887	-2.30594	-0.165654	-0.333248	-0.04353	ATP synthase subunit f, mitochondrial OS=Mus musculus GN=Atp5j2 PE=1 SV=3	-0.153137
Q78PY7	SND1	-0.0202027	-1.23674	-1.89154	-2.34444	-0.204568	-0.174085	-0.149678	Staphylococcal nuclease domain-containing protein 1 OS=Mus musculus GN=Snd1 PE=1 SV=1	-0.152869
P11725	OTC	0.0198026	-0.850349	-1.5094	-2.21616	-0.16079	-0.187169	-0.0749465	Ornithine carbamoyltransferase, mitochondrial OS=Mus musculus GN=Otc PE=1 SV=1	-0.152786
Q8VCH0	THIKB	0.113329	-1.5684	-1.45802	-2.42053	-0.267417	-0.157394	-0.159779	3-ketoacyl-CoA thiolase B, peroxisomal OS=Mus musculus GN=Acaa1b PE=1 SV=1	-0.1527
P07759	SPA3K	-0.162519	-2.38971	-2.52573	-2.80129	-0.0997004	0	-0.13128	Serine protease inhibitor A3K OS=Mus musculus GN=Serpina3k PE=1 SV=2	-0.152653
Q9Z0X1	AIFM1	0.076961	-1.06996	-1.88319	-2.20404	-0.163868	-0.254315	-0.241349	Apoptosis-inducing factor 1, mitochondrial OS=Mus musculus GN=Aifm1 PE=1 SV=1	-0.152431
P97450	ATP5J	0.00995033	-0.892601	-1.48272	-2.23304	-0.18741	-0.246804	-0.185371	ATP synthase-coupling factor 6, mitochondrial OS=Mus musculus GN=Atp5j PE=1 SV=1	-0.152081
Q9DB29	IAH1	0.0861777	-0.704805	-1.23177	-2.12965	-0.327974	-0.381364	-0.0790892	Isoamyl acetate-hydrolyzing esterase 1 homolog OS=Mus musculus GN=Iah1 PE=1 SV=1	-0.15156
Q8BFR5	EFTU	-0.040822	-1.29904	-1.59991	-2.39406	-0.0597137	-0.217661	-0.282854	Elongation factor Tu, mitochondrial OS=Mus musculus GN=Tufm PE=1 SV=1	-0.151003
P70694	DHB5	0.0582689	-1.07779	-1.84663	-2.20255	-0.215451	-0.178551	-0.122451	Estradiol 17 beta-dehydrogenase 5 OS=Mus musculus GN=Akr1c6 PE=1 SV=1	-0.150757
P80316	TCPE	-0.040822	-1.48697	-2.26481	-2.3778	-0.202406	-0.281043	-0.416093	T-complex protein 1 subunit epsilon OS=Mus musculus GN=Cct5 PE=1 SV=1	-0.15074
P62270	RS18	-0.105361	-0.490763	-1.14776	-2.18104	-0.400052	-0.375829	-0.048263	40S ribosomal protein S18 OS=Mus musculus GN=Rps18 PE=1 SV=3	-0.149924
Q5FW57	GLYAL	-0.0512933	-0.993431	-1.72337	-2.25542	-0.159382	-0.243969	-0.103792	Glycine N-acyltransferase-like protein OS=Mus musculus GN=Gm4952 PE=1 SV=3	-0.149806
Q8VI47	MRP2	-0.198451	-1.65129	-2.83906	-2.47286	-0.549786	-0.1683	-0.366232	Canalicular multispecific organic anion transporter 1 OS=Mus musculus GN=Abcc2 PE=2 SV=2	-0.149794
P52196	THTR	0.00995033	-0.686395	-1.47763	-2.12026	-0.200922	-0.174171	-0.284476	Thiosulfate sulfurtransferase OS=Mus musculus GN=Tst PE=1 SV=3	-0.149457
P62192	PRS4	-0.0943107	-1.29589	-1.59508	-2.41209	-0.139581	-0.197425	-0.0462792	26S protease regulatory subunit 4 OS=Mus musculus GN=Psmc1 PE=1 SV=1	-0.149439
Q9EQ20	MMSA	-0.040822	-0.925564	-1.48893	-2.24516	-0.0561116	-0.160825	-0.0657127	Methylmalonate-semialdehyde dehydrogenase [acylating], mitochondrial OS=Mus musculus GN=Aldh6a1 PE=1 SV=1	-0.149351
P51658	DHB2	-0.150823	-1.40204	-2.22874	-2.41209	-0.250697	-0.116791	-0.0462792	Estradiol 17-beta-dehydrogenase 2 OS=Mus musculus GN=Hsd17b2 PE=2 SV=2	-0.149222
Q9CZU6	CISY	0.0487902	-0.748609	-1.38364	-2.12026	-0.200628	-0.240306	0	Citrate synthase, mitochondrial OS=Mus musculus GN=Cs PE=1 SV=1	-0.149024
Q9CQQ7	AT5F1	-0.0512933	-0.767942	-1.32378	-2.21004	-0.252213	-0.341626	-0.0412627	ATP synthase F(0) complex subunit B1, mitochondrial OS=Mus musculus GN=Atp5f1 PE=1 SV=1	-0.149023
Q91XF0	PNPO	0.113329	-0.655038	-1.56459	-2.008	-0.0881849	-0.289218	-0.214318	Pyridoxine-5'-phosphate oxidase OS=Mus musculus GN=Pnpo PE=1 SV=1	-0.148577
O35386	PAHX	-0.0304592	-2.59175	-2.55998	-2.71752	-0.211994	-0.123058	-0.0611195	Phytanoyl-CoA dioxygenase, peroxisomal OS=Mus musculus GN=Phyh PE=1 SV=1	-0.148565
P36552	HEM6	0	-1.0644	-1.77311	-2.21616	-0.200733	-0.0332184	-0.250681	Coproporphyrinogen-III oxidase, mitochondrial OS=Mus musculus GN=Cpox PE=1 SV=2	-0.148265
P45952	ACADM	-0.150823	-1.2817	-1.99769	-2.37489	-0.193023	-0.275588	-0.33761	Medium-chain specific acyl-CoA dehydrogenase, mitochondrial OS=Mus musculus GN=Acadm PE=1 SV=1	-0.147698
P61922	GABT	0.0295588	-0.793119	-1.78645	-2.07946	-0.0973579	-0.252635	-0.383064	4-aminobutyrate aminotransferase, mitochondrial OS=Mus musculus GN=Abat PE=1 SV=1	-0.147456
P63038	CH60	0.0861777	-0.531185	-1.14918	-2.01552	-0.308144	-0.477945	-0.0212284	60 kDa heat shock protein, mitochondrial OS=Mus musculus GN=Hspd1 PE=1 SV=1	-0.147244
P24270	CATA	0.113329	-1.93372	-2.31619	-2.37283	-0.105839	-0.156691	-0.0256361	Catalase OS=Mus musculus GN=Cat PE=1 SV=4	-0.147069
P40142	TKT	-0.0512933	-1.15578	-1.66166	-2.28442	-0.189827	-0.141427	-0.0934407	Transketolase OS=Mus musculus GN=Tkt PE=1 SV=1	-0.146927
Q9Z2I8	SUCB2	-0.0943107	-1.62989	-2.31619	-2.41209	-0.0637041	-0.211794	-0.0462792	Succinyl-CoA ligase [GDP-forming] subunit beta, mitochondrial OS=Mus musculus GN=Suclg2 PE=1 SV=3	-0.146885
Q9WTP6-2	KAD2	-0.0725707	-0.818579	-1.31183	-2.21616	-0.234048	-0.212262	-0.0749465	Isoform 2 of Adenylate kinase 2, mitochondrial OS=Mus musculus GN=Ak2	-0.146818
Q8K2B3	SDHA	-0.0100503	-0.91215	-1.93142	-2.12259	-0.122381	-0.368285	-0.039363	Succinate dehydrogenase [ubiquinone] flavoprotein subunit, mitochondrial OS=Mus musculus GN=Sdha PE=1 SV=1	-0.146503
Q9Z2V4	PCKGC	-0.0943107	-2.64314	-2.9093	-2.71064	-0.117658	-0.298484	-0.0328331	Phosphoenolpyruvate carboxykinase, cytosolic [GTP] OS=Mus musculus GN=Pck1 PE=2 SV=1	-0.146356
P11588	MUP1	0.198851	-2.25774	-1.87672	-2.46409	-0.109249	-0.18904	-0.0942384	Major urinary protein 1 OS=Mus musculus GN=Mup1 PE=1 SV=1	-0.145539
Q60864	STIP1	-0.0304592	-1.04303	-1.82701	-2.17416	-0.0854151	-0.441229	-0.257778	Stress-induced-phosphoprotein 1 OS=Mus musculus GN=Stip1 PE=1 SV=1	-0.144623
Q9Z2I9	SUCB1	-0.139262	-1.1164	-1.58657	-2.31205	-0.136902	-0.288255	-0.447426	Succinyl-CoA ligase [ADP-forming] subunit beta, mitochondrial OS=Mus musculus GN=Sucla2 PE=1 SV=2	-0.144529
Q8R0F9	S14L4	-0.0202027	-1.27947	-2.06007	-2.2203	-0.229288	-0.249507	-0.159359	SEC14-like protein 4 OS=Mus musculus GN=Sec14l4 PE=2 SV=1	-0.144208
Q8VCT4	CES1D	0.231112	-1.36929	-1.95938	-2.07489	-0.123811	-0.176904	-0.235425	Carboxylesterase 1D OS=Mus musculus GN=Ces1d PE=1 SV=1	-0.143975
P23116	EIF3A	-0.0725707	-1.33879	-2.55568	-2.21004	-0.257514	-0.322597	-0.0412627	Eukaryotic translation initiation factor 3 subunit A OS=Mus musculus GN=Eif3a PE=1 SV=5	-0.143493
Q99K67	AASS	-0.0100503	-1.3897	-2.09358	-2.2374	-0.252016	-0.350372	-0.223209	Alpha-aminoadipic semialdehyde synthase, mitochondrial OS=Mus musculus GN=Aass PE=1 SV=1	-0.143303
Q8BGT5	ALAT2	0.0295588	-2.07489	-2.21004	-2.44618	-0.0771026	-0.0412627	-0.201815	Alanine aminotransferase 2 OS=Mus musculus GN=Gpt2 PE=1 SV=1	-0.14302
Q8VDN2	AT1A1	-0.040822	-1.18722	-2.081	-2.17827	-0.181859	-0.27212	-0.0230623	Sodium/potassium-transporting ATPase subunit alpha-1 OS=Mus musculus GN=Atp1a1 PE=1 SV=1	-0.142733
P63028	TCTP	0.00995033	-2.49172	-2.18313	-2.61645	-0.0582315	-0.663718	-0.298853	Translationally-controlled tumor protein OS=Mus musculus GN=Tpt1 PE=1 SV=1	-0.142721
Q9CZS1	AL1B1	-0.0833816	-1.01782	-1.30979	-2.23685	-0.265206	-0.500915	-0.388298	Aldehyde dehydrogenase X, mitochondrial OS=Mus musculus GN=Aldh1b1 PE=1 SV=1	-0.14228
P63276	RS17	0.076961	-0.380164	-0.973294	-1.91372	-0.529522	-0.381706	-0.114488	40S ribosomal protein S17 OS=Mus musculus GN=Rps17 PE=1 SV=2	-0.141858
P21614	VTDB	-0.0512933	-2.56875	-2.41209	-2.64314	-0.145404	-0.0462792	-0.117658	Vitamin D-binding protein OS=Mus musculus GN=Gc PE=1 SV=2	-0.141301
Q9CY58-2	PAIRB	-0.210721	-1.39341	-2.17735	-2.3452	-0.22428	-0.197516	-0.0696945	Isoform 2 of Plasminogen activator inhibitor 1 RNA-binding protein OS=Mus musculus GN=Serbp1	-0.140858
P14131	RS16	-0.139262	-0.706188	-1.38187	-2.12965	-0.405759	-0.433815	-0.0790892	40S ribosomal protein S16 OS=Mus musculus GN=Rps16 PE=2 SV=4	-0.140591
Q9QXE0	HACL1	0.0953102	-1.02191	-2.09788	-1.97748	-0.0271901	-0.234404	-0.0922551	2-hydroxyacyl-CoA lyase 1 OS=Mus musculus GN=Hacl1 PE=1 SV=2	-0.140217
O88428	PAPS2	-0.0618754	-1.51978	-2.12259	-2.27693	-0.160639	-0.039363	-0.0639223	Bifunctional 3'-phosphoadenosine 5'-phosphosulfate synthase 2 OS=Mus musculus GN=Papss2 PE=1 SV=2	-0.140068
P03888	NU1M	-0.127833	-1.48581	-1.92978	-2.33771	-0.148981	-0.422972	-0.326438	NADH-ubiquinone oxidoreductase chain 1 OS=Mus musculus GN=Mtnd1 PE=1 SV=3	-0.140063
Q9DBA8	HUTI	-0.105361	-0.926874	-1.70114	-2.13809	-0.258065	-0.269792	-0.224395	Probable imidazolonepropionase OS=Mus musculus GN=Amdhd1 PE=2 SV=1	-0.139937
Q8VDD5	MYH9	-0.0512933	-1.24116	-1.78496	-2.19378	-0.262876	-0.108833	-0.100842	Myosin-9 OS=Mus musculus GN=Myh9 PE=1 SV=4	-0.139127
P97351	RS3A	-0.105361	-0.658721	-1.13587	-2.09591	-0.27619	-0.295454	-0.0460177	40S ribosomal protein S3a OS=Mus musculus GN=Rps3a PE=1 SV=3	-0.139044
P80315	TCPD	-0.0304592	-1.08029	-1.9324	-2.09039	-0.234133	-0.208595	-0.132589	T-complex protein 1 subunit delta OS=Mus musculus GN=Cct4 PE=1 SV=3	-0.138472
P53026	RL10A	0.0392207	-0.35947	-0.872067	-1.8986	-0.416312	-0.378006	-0.0351722	60S ribosomal protein L10a OS=Mus musculus GN=Rpl10a PE=1 SV=3	-0.138344
Q8VDM4	PSMD2	-0.0100503	-1.37441	-1.76345	-2.20404	-0.148942	-0.101263	-0.241349	26S proteasome non-ATPase regulatory subunit 2 OS=Mus musculus GN=Psmd2 PE=1 SV=1	-0.138293
Q68FD5	CLH1	-0.0833816	-0.89677	-1.71975	-2.08238	-0.370109	-0.322763	-0.248388	Clathrin heavy chain 1 OS=Mus musculus GN=Cltc PE=1 SV=3	-0.138074
P47738	ALDH2	0.131028	-1.9508	-2.54037	-2.21004	-0.0793943	-0.206665	-0.272389	Aldehyde dehydrogenase, mitochondrial OS=Mus musculus GN=Aldh2 PE=1 SV=1	-0.137768
Q61838	A2M	0.165514	-1.75612	-2.06888	-2.16477	-0.146287	-0.0430179	-0.243209	Alpha-2-macroglobulin OS=Mus musculus GN=A2m PE=1 SV=3	-0.13738
P84078	ARF1	-0.0833816	-1.31554	-1.9157	-2.20404	-0.175669	-0.277007	-0.241349	ADP-ribosylation factor 1 OS=Mus musculus GN=Arf1 PE=1 SV=2	-0.137283
P51660	DHB4	0.0198026	-1.40923	-2.25891	-2.1151	-0.30158	-0.30024	-0.124588	Peroxisomal multifunctional enzyme type 2 OS=Mus musculus GN=Hsd17b4 PE=1 SV=3	-0.137007
Q9CQX8	RT36	0.198851	-0.658317	-1.27786	-1.82028	-0.172629	-0.0938136	-0.252737	28S ribosomal protein S36, mitochondrial OS=Mus musculus GN=Mrps36 PE=1 SV=1	-0.136893
P53395	ODB2	-0.0100503	-1.068	-1.5548	-2.08619	-0.304404	-0.274563	-0.380943	Lipoamide acyltransferase component of branched-chain alpha-keto acid dehydrogenase complex, mitochondrial OS=Mus musculus GN=Dbt PE=1 SV=2	-0.136182
P62830	RL23	-0.040822	-0.536426	-1.01571	-1.96782	-0.453396	-0.464647	-0.036368	60S ribosomal protein L23 OS=Mus musculus GN=Rpl23 PE=1 SV=1	-0.135491
P99025	GFRP	-0.0725707	-0.815147	-1.5207	-2.0175	-0.272739	-0.164752	-0.0441136	GTP cyclohydrolase 1 feedback regulatory protein OS=Mus musculus GN=Gchfr PE=1 SV=3	-0.134362
Q9CXN7	PBLD2	-0.139262	-1.05178	-2.08863	-2.08514	-0.0733402	-0.177424	-0.57239	Phenazine biosynthesis-like domain-containing protein 2 OS=Mus musculus GN=Pbld2 PE=2 SV=1	-0.134353
P62843	RS15	0.0582689	-0.656322	-1.20732	-1.8986	-0.563377	-0.535185	-0.138006	40S ribosomal protein S15 OS=Mus musculus GN=Rps15 PE=2 SV=2	-0.134335
P00186	CP1A2	0.0953102	-1.9945	-2.33734	-2.22874	-0.403657	-0.874773	-0.116791	Cytochrome P450 1A2 OS=Mus musculus GN=Cyp1a2 PE=1 SV=1	-0.134142
Q01405	SC23A	0.0676586	-1.06808	-1.51949	-1.9993	-0.149889	-0.302377	-0.357935	Protein transport protein Sec23A OS=Mus musculus GN=Sec23a PE=1 SV=2	-0.133778
O54749	CP2J5	0	-2.66613	-2.44721	-2.53098	-0.0539974	-0.0277876	-0.0496802	Cytochrome P450 2J5 OS=Mus musculus GN=Cyp2j5 PE=2 SV=1	-0.133606
Q9Z0S1	BPNT1	-0.105361	-0.968387	-1.15913	-2.12259	-0.17223	-0.212795	-0.307901	3'(2'),5'-bisphosphate nucleotidase 1 OS=Mus musculus GN=Bpnt1 PE=1 SV=2	-0.13275
P27773	PDIA3	0.0392207	-0.931988	-1.5801	-1.93372	-0.28322	-0.213077	-0.39548	Protein disulfide-isomerase A3 OS=Mus musculus GN=Pdia3 PE=1 SV=2	-0.131721
Q8CIE6	COPA	-0.0833816	-1.21862	-1.60944	-2.12026	-0.0834639	-0.138647	-0.453829	Coatomer subunit alpha OS=Mus musculus GN=Copa PE=1 SV=2	-0.131049
Q99L13	3HIDH	-0.139262	-0.78049	-1.27467	-2.03825	-0.139887	-0.295159	-0.13017	3-hydroxyisobutyrate dehydrogenase, mitochondrial OS=Mus musculus GN=Hibadh PE=1 SV=1	-0.130942
Q63880-2	EST3A	0	-1.59317	-2.14927	-2.12768	-0.196083	-0.190095	-0.0711932	Isoform 2 of Carboxylesterase 3A OS=Mus musculus GN=Ces3a	-0.130829
P47963	RL13	-0.116534	-0.639074	-1.17586	-1.97299	-0.704753	-0.42315	-0.0729676	60S ribosomal protein L13 OS=Mus musculus GN=Rpl13 PE=2 SV=3	-0.130394
P14869	RLA0	0.165514	-0.544304	-1.04603	-1.74045	-0.406651	-0.493787	-0.0836258	60S acidic ribosomal protein P0 OS=Mus musculus GN=Rplp0 PE=1 SV=3	-0.130271
Q9EP89	LACTB	-0.0304592	-1.01892	-1.16974	-2.04867	-0.265795	-0.44771	-0.159095	Serine beta-lactamase-like protein LACTB, mitochondrial OS=Mus musculus GN=Lactb PE=1 SV=1	-0.130178
Q91X34	BAAT	-0.0512933	-1.74643	-1.96782	-2.23521	-0.175986	-0.52193	-0.18141	Bile acid-CoA:amino acid N-acyltransferase OS=Mus musculus GN=Baat PE=1 SV=1	-0.130022
Q8R086	SUOX	0.307485	-0.576299	-0.626283	-1.69226	-0.14877	-0.581937	-0.286054	Sulfite oxidase, mitochondrial OS=Mus musculus GN=Suox PE=2 SV=2	-0.129821
Q9D8E6	RL4	-0.0202027	-0.694724	-1.38453	-1.87999	-0.522481	-0.363942	-0.153641	60S ribosomal protein L4 OS=Mus musculus GN=Rpl4 PE=1 SV=3	-0.129264
P05784	K1C18	0.076961	-0.439839	-0.894518	-1.77013	-0.814569	-0.693798	-0.132932	Keratin, type I cytoskeletal 18 OS=Mus musculus GN=Krt18 PE=1 SV=5	-0.129071
Q91V76	CK054	0.0198026	-1.23533	-1.72419	-2.00199	-0.134453	-0.299519	-0.325238	Ester hydrolase C11orf54 homolog OS=Mus musculus PE=2 SV=1	-0.128663
Q9CR16	PPID	0.139762	-0.689751	-1.72625	-1.67886	-0.253768	-0.48361	-0.506583	Peptidyl-prolyl cis-trans isomerase D OS=Mus musculus GN=Ppid PE=1 SV=3	-0.126604
Q9Z1Z0-2	USO1	-0.0618754	-1.09931	-1.21935	-2.0465	-0.221497	-0.497488	-0.0680357	Isoform 2 of General vesicular transport factor p115 OS=Mus musculus GN=Uso1	-0.126565
Q8BWQ1	UD2A3	0	-1.0522	-1.37943	-1.95278	-0.177271	-0.602636	-0.0893782	UDP-glucuronosyltransferase 2A3 OS=Mus musculus GN=Ugt2a3 PE=1 SV=1	-0.125864
Q9D7J9	ECHD3	0.10436	-0.883009	-1.77311	-1.75406	-0.444855	-0.40901	-0.38247	Enoyl-CoA hydratase domain-containing protein 3, mitochondrial OS=Mus musculus GN=Echdc3 PE=1 SV=1	-0.125297
P47962	RL5	-0.0943107	-0.483274	-0.903919	-1.85688	-0.455696	-0.44185	-0.0534946	60S ribosomal protein L5 OS=Mus musculus GN=Rpl5 PE=1 SV=3	-0.124939
Q9Z2Y8	PROSC	-0.0304592	-1.1223	-1.30803	-1.9945	-0.232516	-0.732787	-0.314406	Proline synthase co-transcribed bacterial homolog protein OS=Mus musculus GN=Prosc PE=1 SV=1	-0.124676
P28665	MUG1	0.0861777	-2.0422	-2.45979	-2.10389	-0.0377507	-0.158872	-0.0851128	Murinoglobulin-1 OS=Mus musculus GN=Mug1 PE=1 SV=3	-0.124376
P70168	IMB1	-0.174353	-1.44655	-2.10224	-2.10297	-0.0879629	-0.205866	-0.0840695	Importin subunit beta-1 OS=Mus musculus GN=Kpnb1 PE=1 SV=2	-0.123093
Q91WN4	KMO	-0.0202027	-1.20995	-1.87192	-1.91487	-0.11094	-0.123039	-0.350701	Kynurenine 3-monooxygenase OS=Mus musculus GN=Kmo PE=2 SV=1	-0.12218
Q61656	DDX5	-0.0100503	-2.03977	-2.13566	-2.18104	-0.288218	-0.360107	-0.32145	Probable ATP-dependent RNA helicase DDX5 OS=Mus musculus GN=Ddx5 PE=1 SV=2	-0.121858
Q05421	CP2E1	-0.0512933	-2.71064	-2.21004	-2.45291	-0.0328331	-0.0412627	-0.145705	Cytochrome P450 2E1 OS=Mus musculus GN=Cyp2e1 PE=2 SV=1	-0.121761
Q8R081	HNRPL	-0.0202027	-1.83266	-1.90572	-2.13809	-0.134339	-0.202944	-0.110668	Heterogeneous nuclear ribonucleoprotein L OS=Mus musculus GN=Hnrnpl PE=1 SV=2	-0.121739
Q9CQN1	TRAP1	-0.0100503	-1.94999	-2.00118	-2.14178	-0.0774118	-0.161256	-0.11957	Heat shock protein 75 kDa, mitochondrial OS=Mus musculus GN=Trap1 PE=1 SV=1	-0.120228
P62911	RL32	-0.162519	-0.572787	-0.966305	-1.86901	-0.564434	-0.562555	-0.117423	60S ribosomal protein L32 OS=Mus musculus GN=Rpl32 PE=1 SV=2	-0.120226
Q9CWS0	DDAH1	-0.139262	-0.959156	-1.63796	-1.90827	-0.0316881	-0.174734	-0.294428	N(G),N(G)-dimethylarginine dimethylaminohydrolase 1 OS=Mus musculus GN=Ddah1 PE=1 SV=3	-0.119919
Q8BWU8	AT2L1	0.00995033	-2.44721	-2.45291	-2.24855	-0.1423	-0.145705	-0.266602	Ethanolamine-phosphate phospho-lyase OS=Mus musculus GN=Etnppl PE=2 SV=1	-0.119631
Q64459	CP3AB	0	-2.02437	-2.03376	-2.13809	-0.0820469	-0.119087	-0.110668	Cytochrome P450 3A11 OS=Mus musculus GN=Cyp3a11 PE=1 SV=1	-0.118776
P62908	RS3	0.076961	-0.116661	-0.712795	-1.52179	-1.99526	-0.395254	-0.447949	40S ribosomal protein S3 OS=Mus musculus GN=Rps3 PE=1 SV=1	-0.118172
Q9QYJ0	DNJA2	-0.0304592	-1.79245	-1.40937	-2.12375	-0.135844	-0.491666	-0.190434	DnaJ homolog subfamily A member 2 OS=Mus musculus GN=Dnaja2 PE=1 SV=1	-0.116721
P27659	RL3	0.10436	-0.588697	-0.98932	-1.62305	-0.535328	-0.636821	-0.12512	60S ribosomal protein L3 OS=Mus musculus GN=Rpl3 PE=1 SV=3	-0.11667
Q99LF4	RTCB	0.00995033	-1.04124	-2.22423	-1.70533	-0.170812	-0.343117	-0.22064	tRNA-splicing ligase RtcB homolog OS=Mus musculus GN=Rtcb PE=2 SV=1	-0.11639
Q64475	H2B1B	-0.462035	-0.519217	-1.03602	-1.99715	-0.679034	-0.777531	-0.264887	Histone H2B type 1-B OS=Mus musculus GN=Hist1h2bb PE=1 SV=3	-0.115304
Q60936	ADCK3	-0.0202027	-2.04312	-2.59175	-2.01076	-0.22954	-0.170395	-0.126707	Chaperone activity of bc1 complex-like, mitochondrial OS=Mus musculus GN=Adck3 PE=1 SV=2	-0.112975
Q8VDJ3	VIGLN	0.0392207	-1.76885	-2.28442	-1.89712	-0.334953	-0.393258	0	Vigilin OS=Mus musculus GN=Hdlbp PE=1 SV=1	-0.112638
Q91X83	METK1	-0.0202027	-1.99252	-2.19814	-2.00648	-0.0414647	-0.402341	-0.109451	S-adenosylmethionine synthase isoform type-1 OS=Mus musculus GN=Mat1a PE=2 SV=1	-0.110466
P59325	IF5	-0.139262	-1.9945	-2.45291	-2.0175	-0.147867	-0.145705	-0.494752	Eukaryotic translation initiation factor 5 OS=Mus musculus GN=Eif5 PE=1 SV=1	-0.107035
Q921X9	PDIA5	-0.0202027	-0.347937	-0.594066	-1.53399	-0.832514	-0.269249	-0.0769674	Protein disulfide-isomerase A5 OS=Mus musculus GN=Pdia5 PE=2 SV=1	-0.106372
P63158	HMGB1	-0.0725707	-1.24848	-1.33647	-1.80525	-0.141208	-0.0602924	-0.301898	High mobility group protein B1 OS=Mus musculus GN=Hmgb1 PE=1 SV=2	-0.105433
Q8VBT2	SDHL	0.0198026	-1.5378	-1.62654	-1.78447	-0.169819	-0.138392	-0.213287	L-serine dehydratase/L-threonine deaminase OS=Mus musculus GN=Sds PE=1 SV=3	-0.103706
Q925N2	SFXN2	-0.139262	-1.03361	-1.43007	-1.73799	-0.180703	-0.21598	-0.0663893	Sideroflexin-2 OS=Mus musculus GN=Sfxn2 PE=2 SV=1	-0.103615
P01027	CO3	-0.0304592	-2.38541	-2.12026	-2.05527	-0.164832	-0.191233	-0.369056	Complement C3 OS=Mus musculus GN=C3 PE=1 SV=3	-0.102032
P52840	ST1A1	0.0295588	-2.24855	-2.36914	-1.92761	-0.266602	-0.131414	-0.329641	Sulfotransferase 1A1 OS=Mus musculus GN=Sult1a1 PE=2 SV=1	-0.102016
P26231	CTNA1	0.00995033	-1.68465	-1.83585	-1.78306	-0.0816406	-0.2316	-0.370618	Catenin alpha-1 OS=Mus musculus GN=Ctnna1 PE=1 SV=1	-0.100965
Q3UQ44	IQGA2	0.0295588	-1.5372	-2.21004	-1.6573	-0.10101	-0.676492	-0.287446	Ras GTPase-activating-like protein IQGAP2 OS=Mus musculus GN=Iqgap2 PE=1 SV=2	-0.100311
Q8CDN6	TXNL1	-0.0304592	-2.20009	-2.47286	-1.8998	-0.175992	-0.446664	-0.602402	Thioredoxin-like protein 1 OS=Mus musculus GN=Txnl1 PE=2 SV=3	-0.0989838
Q60597-2	ODO1	0.0392207	-1.54452	-2.02567	-1.65701	-0.136212	-0.166325	-0.120152	Isoform 2 of 2-oxoglutarate dehydrogenase, mitochondrial OS=Mus musculus GN=Ogdh	-0.098941
Q61696	HS71A	-0.0100503	-1.25407	-1.62097	-1.60456	-0.301087	-0.862051	-0.761488	Heat shock 70 kDa protein 1A OS=Mus musculus GN=Hspa1a PE=1 SV=2	-0.0966809
Q6P542	ABCF1	-0.0202027	-1.29852	-1.25839	-1.64749	-0.153949	-0.631871	-0.616379	ATP-binding cassette sub-family F member 1 OS=Mus musculus GN=Abcf1 PE=1 SV=1	-0.0947411
P16381	DDX3L	-0.0943107	-2.62076	-2.64314	-2.02437	-0.150963	-0.117658	-0.216445	Putative ATP-dependent RNA helicase Pl10 OS=Mus musculus GN=D1Pas1 PE=2 SV=1	-0.094636
Q62167	DDX3X	-0.0943107	-2.62076	-2.64314	-2.02437	-0.150963	-0.117658	-0.216445	ATP-dependent RNA helicase DDX3X OS=Mus musculus GN=Ddx3x PE=1 SV=3	-0.094636
P62806	H4	0.0198026	-0.471578	-0.747665	-1.36404	-0.770632	-1.02604	-0.0800998	Histone H4 OS=Mus musculus GN=Hist1h4a PE=1 SV=2	-0.0942185
Q3U0V1	FUBP2	0.0295588	-1.653	-1.81207	-1.66049	-0.222254	-0.337028	-0.286193	Far upstream element-binding protein 2 OS=Mus musculus GN=Khsrp PE=1 SV=2	-0.0937667
Q9QZE5	COPG1	0.0198026	-0.992552	-1.33416	-1.46779	-0.148848	-0.147561	-0.132096	Coatomer subunit gamma-1 OS=Mus musculus GN=Copg1 PE=2 SV=1	-0.0928877
Q91ZJ5	UGPA	0.0953102	-1.08408	-1.45163	-1.40691	-0.291214	-0.374689	-0.439577	UTP--glucose-1-phosphate uridylyltransferase OS=Mus musculus GN=Ugp2 PE=2 SV=3	-0.0911502
Q3U1J4	DDB1	0.0487902	-1.29721	-1.19394	-1.52826	-0.0161862	-0.412037	-0.133919	DNA damage-binding protein 1 OS=Mus musculus GN=Ddb1 PE=1 SV=2	-0.089283
P63037	DNJA1	0.0198026	-2.32893	-2.11415	-1.81483	-0.124246	-0.117521	-0.291498	DnaJ homolog subfamily A member 1 OS=Mus musculus GN=Dnaja1 PE=1 SV=1	-0.0887712
Q8K0E8	FIBB	-0.0304592	-1.90827	-1.22329	-1.79725	-0.0975124	-0.663645	-0.209013	Fibrinogen beta chain OS=Mus musculus GN=Fgb PE=2 SV=1	-0.0881248
Q8BW75	AOFB	-0.0202027	-1.20151	-1.74984	-1.45691	-0.135555	-0.181003	-0.714754	Amine oxidase [flavin-containing] B OS=Mus musculus GN=Maob PE=1 SV=4	-0.0879943
P28666	MUG2	-0.0304592	-2.18104	-1.77971	-1.80872	-0.048263	-0.919382	-0.946195	Murinoglobulin-2 OS=Mus musculus GN=Mug2 PE=2 SV=2	-0.086578
Q9R0N0	GALK1	0.0198026	-1.01065	-1.58876	-1.34166	-0.276707	-0.180434	-0.112094	Galactokinase OS=Mus musculus GN=Galk1 PE=2 SV=2	-0.0855353
P14206	RSSA	0.215111	-0.59622	-1.02579	-0.969852	-0.730867	-0.492743	-0.949969	40S ribosomal protein SA OS=Mus musculus GN=Rpsa PE=1 SV=4	-0.0753328
Q64464	CP3AD	-0.0618754	-2.10666	-2.16477	-1.59477	-0.0963967	-0.103592	-0.0466494	Cytochrome P450 3A13 OS=Mus musculus GN=Cyp3a13 PE=2 SV=1	-0.0748334
Q02053	UBA1	0.0392207	-1.26209	-1.85409	-1.237	-0.0424023	-0.511702	-0.696393	Ubiquitin-like modifier-activating enzyme 1 OS=Mus musculus GN=Uba1 PE=1 SV=1	-0.0745378
P70699	LYAG	0.122218	-1.37573	-0.758271	-1.31918	-0.156467	-0.366873	-0.657498	Lysosomal alpha-glucosidase OS=Mus musculus GN=Gaa PE=1 SV=2	-0.0719803
Q8R317-2	UBQL1	-0.0100503	-1.87709	-1.60944	-1.49441	-0.0410712	-0.430677	-0.73156	Isoform 2 of Ubiquilin-1 OS=Mus musculus GN=Ubqln1	-0.0715737
Q60865	CAPR1	0.10436	-2.09358	-1.23439	-1.48144	-0.139173	-0.5132	-0.244192	Caprin-1 OS=Mus musculus GN=Caprin1 PE=1 SV=2	-0.0675577
P16332	MUTA	-0.0100503	-1.60284	-1.03056	-1.39725	-0.107631	-0.669162	-0.584769	Methylmalonyl-CoA mutase, mitochondrial OS=Mus musculus GN=Mut PE=1 SV=2	-0.0667247
Q80XL6	ACD11	0.165514	-1.01478	-1.08905	-0.993431	-0.482029	-0.442317	-0.159382	Acyl-CoA dehydrogenase family member 11 OS=Mus musculus GN=Acad11 PE=1 SV=2	-0.0635022
Q5SWU9-2	ACACA	-0.0833816	-1.47763	-1.51642	-1.07379	-0.103777	-0.434833	-0.480283	Isoform 2 of Acetyl-CoA carboxylase 1 OS=Mus musculus GN=Acaca	-0.0470325
P02088	HBB1	-0.0725707	-0.131489	-0.440649	-0.66634	-3.1704	-0.900182	-0.511258	Hemoglobin subunit beta-1 OS=Mus musculus GN=Hbb-b1 PE=1 SV=2	-0.0449225
P01942	HBA	-0.105361	-0.079764	-0.38468	-0.617897	-5.38674	-0.997344	-0.559364	Hemoglobin subunit alpha OS=Mus musculus GN=Hba PE=1 SV=2	-0.0405127

## Sheet: TableS3
Uniprot	Gene	Slopes	HalfLife_Days	Tissue	Description_Protein
P62259	1433E	-0.157837	4.39154	Liver	14-3-3 protein epsilon
P62259	1433E	-0.0934313	7.41879	Brain	14-3-3 protein epsilon
P68510	1433F	-0.104709	6.61978	Brain	14-3-3 protein eta
P61982	1433G	-0.16214	4.275	Liver	14-3-3 protein gamma
P61982	1433G	-0.102212	6.78147	Brain	14-3-3 protein gamma
P63101	1433Z	-0.174927	3.9625	Liver	14-3-3 protein zeta/delta
P63101	1433Z	-0.114703	6.04296	Brain	14-3-3 protein zeta/delta
P16330	CN37	-0.0265926	26.0654	Brain	2',3'-cyclic-nucleotide 3'-phosphodiesterase
P62192	PRS4	-0.149439	4.63834	Liver	26S protease regulatory subunit 4
P62192	PRS4	-0.146105	4.74417	Brain	26S protease regulatory subunit 4
O88685	PRS6A	-0.176813	3.92022	Liver	26S protease regulatory subunit 6A
P46471	PRS7	-0.129947	5.33407	Brain	26S protease regulatory subunit 7
P62196	PRS8	-0.146867	4.71954	Brain	26S protease regulatory subunit 8
Q3TXS7	PSMD1	-0.094649	7.32334	Brain	26S proteasome non-ATPase regulatory subunit 1
Q9D8W5	PSD12	-0.232362	2.98305	Liver	26S proteasome non-ATPase regulatory subunit 12
Q9D8W5	PSD12	-0.158949	4.3608	Brain	26S proteasome non-ATPase regulatory subunit 12
Q8VDM4	PSMD2	-0.138293	5.01218	Liver	26S proteasome non-ATPase regulatory subunit 2
Q8VDM4	PSMD2	-0.0737331	9.40076	Brain	26S proteasome non-ATPase regulatory subunit 2
Q9CX56	PSMD8	-0.184586	3.75515	Liver	26S proteasome non-ATPase regulatory subunit 8
Q9CQX8	RT36	-0.136893	5.06342	Liver	28S ribosomal protein S36, mitochondrial
Q9QXE0	HACL1	-0.140217	4.94339	Liver	2-hydroxyacyl-CoA lyase 1
Q9Z0S1	BPNT1	-0.13275	5.22145	Liver	3'(2'),5'-bisphosphate nucleotidase 1
Q9Z0S1	BPNT1	-0.10999	6.30191	Brain	3'(2'),5'-bisphosphate nucleotidase 1
Q78JT3	3HAO	-0.179628	3.85879	Liver	3-hydroxyanthranilate 3,4-dioxygenase
Q99L13	3HIDH	-0.130942	5.29353	Liver	3-hydroxyisobutyrate dehydrogenase, mitochondrial
Q921H8	THIKA	-0.176665	3.92351	Liver	3-ketoacyl-CoA thiolase A, peroxisomal
Q8VCH0	THIKB	-0.1527	4.53928	Liver	3-ketoacyl-CoA thiolase B, peroxisomal
Q8BWT1	THIM	-0.155374	4.46115	Liver	3-ketoacyl-CoA thiolase, mitochondrial
Q8BWT1	THIM	-0.0592553	11.6976	Brain	3-ketoacyl-CoA thiolase, mitochondrial
P62843	RS15	-0.134335	5.15986	Liver	40S ribosomal protein S15
P14131	RS16	-0.140591	4.93026	Liver	40S ribosomal protein S16
P63276	RS17	-0.141858	4.88621	Liver	40S ribosomal protein S17
P62270	RS18	-0.149924	4.62333	Liver	40S ribosomal protein S18
P62908	RS3	-0.118172	5.86559	Liver	40S ribosomal protein S3
P97351	RS3A	-0.139044	4.98511	Liver	40S ribosomal protein S3a
P97351	RS3A	-0.100949	6.86634	Brain	40S ribosomal protein S3a
Q6ZWN5	RS9	-0.164541	4.21262	Liver	40S ribosomal protein S9
P14206	RSSA	-0.0753328	9.20113	Liver	40S ribosomal protein SA
P61922	GABT	-0.147456	4.70071	Liver	4-aminobutyrate aminotransferase, mitochondrial
P49429	HPPD	-0.162509	4.26528	Liver	4-hydroxyphenylpyruvate dioxygenase
Q9JLJ2	AL9A1	-0.156947	4.41645	Liver	4-trimethylaminobutyraldehyde dehydrogenase
P63038	CH60	-0.147244	4.70747	Liver	60 kDa heat shock protein, mitochondrial
P63038	CH60	-0.0488587	14.1868	Brain	60 kDa heat shock protein, mitochondrial
P14869	RLA0	-0.130271	5.3208	Liver	60S acidic ribosomal protein P0
Q6ZWV3	RL10	-0.132595	5.22755	Brain	60S ribosomal protein L10
P53026	RL10A	-0.138344	5.01032	Liver	60S ribosomal protein L10a
P47963	RL13	-0.130394	5.3158	Liver	60S ribosomal protein L13
Q9CPR4	RL17	-0.171384	4.0444	Liver	60S ribosomal protein L17
P62830	RL23	-0.135491	5.11581	Liver	60S ribosomal protein L23
Q8BP67	RL24	-0.181485	3.81931	Liver	60S ribosomal protein L24
Q8BP67	RL24	-0.166253	4.16923	Brain	60S ribosomal protein L24
P61255	RL26	-0.167818	4.13035	Liver	60S ribosomal protein L26
P61358	RL27	-0.169887	4.08004	Liver	60S ribosomal protein L27
P41105	RL28	-0.119699	5.79076	Brain	60S ribosomal protein L28
P27659	RL3	-0.11667	5.94107	Liver	60S ribosomal protein L3
P62911	RL32	-0.120226	5.76536	Liver	60S ribosomal protein L32
P47964	RL36	-0.161072	4.30334	Liver	60S ribosomal protein L36
Q9D8E6	RL4	-0.129264	5.36226	Liver	60S ribosomal protein L4
P47962	RL5	-0.124939	5.54788	Liver	60S ribosomal protein L5
P47911	RL6	-0.159062	4.35773	Liver	60S ribosomal protein L6
Q9WUA3	K6PP	-0.114969	6.02897	Brain	6-phosphofructokinase type C
P12382	K6PL	-0.117346	5.90689	Brain	6-phosphofructokinase, liver type
P47857	K6PF	-0.109936	6.30503	Brain	6-phosphofructokinase, muscle type
Q9DCD0	6PGD	-0.203392	3.40793	Liver	6-phosphogluconate dehydrogenase, decarboxylating
P20029	GRP78	-0.209916	3.30202	Liver	78 kDa glucose-regulated protein
P20029	GRP78	-0.184647	3.75391	Brain	78 kDa glucose-regulated protein
Q8CAY6	THIC	-0.1916	3.61768	Liver	Acetyl-CoA acetyltransferase, cytosolic
Q8QZT1	THIL	-0.157284	4.40698	Liver	Acetyl-CoA acetyltransferase, mitochondrial
Q8QZT1	THIL	-0.063275	10.9545	Brain	Acetyl-CoA acetyltransferase, mitochondrial
Q99KI0	ACON	-0.174047	3.98253	Liver	Aconitate hydratase, mitochondrial
Q99KI0	ACON	-0.0468886	14.7829	Brain	Aconitate hydratase, mitochondrial
P68134	ACTS	-0.208389	3.32622	Liver	Actin, alpha skeletal muscle
P62737	ACTA	-0.208389	3.32622	Liver	Actin, aortic smooth muscle
P62737	ACTA	-0.0636312	10.8932	Brain	Actin, aortic smooth muscle
P60710	ACTB	-0.188655	3.67415	Liver	Actin, cytoplasmic 1
P63260	ACTG	-0.188655	3.67415	Liver	Actin, cytoplasmic 2
P63260	ACTG	-0.0578462	11.9826	Brain	Actin, cytoplasmic 2
P61161	ARP2	-0.172743	4.01259	Liver	Actin-related protein 2
P61161	ARP2	-0.08427	8.22531	Brain	Actin-related protein 2
Q9CVB6	ARPC2	-0.0822208	8.43031	Brain	Actin-related protein 2/3 complex subunit 2
Q99JY9	ARP3	-0.199585	3.47293	Liver	Actin-related protein 3
Q99JY9	ARP3	-0.0772354	8.97448	Brain	Actin-related protein 3
Q641P0	ARP3B	-0.0624111	11.1062	Brain	Actin-related protein 3B
P11031	TCP4	-0.186223	3.72214	Brain	Activated RNA polymerase II transcriptional coactivator p15
Q8BK64	AHSA1	-0.136008	5.09636	Brain	Activator of 90 kDa heat shock protein ATPase homolog 1
Q9CR21	ACPM	-0.190709	3.63459	Liver	Acyl carrier protein, mitochondrial
Q80XL6	ACD11	-0.0635022	10.9153	Liver	Acyl-CoA dehydrogenase family member 11
Q8JZN5	ACAD9	-0.0710118	9.76101	Brain	Acyl-CoA dehydrogenase family member 9, mitochondrial
Q8VCW8	ACSF2	-0.155362	4.46149	Liver	Acyl-CoA synthetase family member 2, mitochondrial
P31786	ACBP	-0.0572801	12.101	Brain	Acyl-CoA-binding protein
Q9ESW4	AGK	-0.0968891	7.15402	Brain	Acylglycerol kinase, mitochondrial
P50247	SAHH	-0.213913	3.24033	Liver	Adenosylhomocysteinase
P50247	SAHH	-0.0618679	11.2037	Brain	Adenosylhomocysteinase
P40124	CAP1	-0.107134	6.4699	Brain	Adenylyl cyclase-associated protein 1
Q9CYT6	CAP2	-0.109242	6.34509	Brain	Adenylyl cyclase-associated protein 2
P48962	ADT1	-0.078431	8.83767	Brain	ADP/ATP translocase 1
P51881	ADT2	-0.183453	3.77834	Liver	ADP/ATP translocase 2
P51881	ADT2	-0.0531837	13.0331	Brain	ADP/ATP translocase 2
P84078	ARF1	-0.137283	5.04906	Liver	ADP-ribosylation factor 1
P84078	ARF1	-0.112049	6.1861	Brain	ADP-ribosylation factor 1
P61205	ARF3	-0.112049	6.1861	Brain	ADP-ribosylation factor 3
P61750	ARF4	-0.148241	4.67583	Brain	ADP-ribosylation factor 4
P84084	ARF5	-0.143123	4.84302	Brain	ADP-ribosylation factor 5
Q8VEH3	ARL8A	-0.155814	4.44855	Brain	ADP-ribosylation factor-like protein 8A
Q9CQW2	ARL8B	-0.180291	3.84461	Brain	ADP-ribosylation factor-like protein 8B
Q8CG76	ARK72	-0.176561	3.92583	Liver	Aflatoxin B1 aldehyde reductase member 2
Q8QZR5	ALAT1	-0.184077	3.76552	Liver	Alanine aminotransferase 1
Q8BGT5	ALAT2	-0.14302	4.84651	Liver	Alanine aminotransferase 2
Q3UEG6	AGT2	-0.168013	4.12555	Liver	Alanine--glyoxylate aminotransferase 2, mitochondrial
Q8BGQ7	SYAC	-0.0908473	7.6298	Brain	Alanine--tRNA ligase, cytoplasmic
Q9JII6	AK1A1	-0.186669	3.71325	Liver	Alcohol dehydrogenase [NADP(+)]
P00329	ADH1	-0.197314	3.51291	Liver	Alcohol dehydrogenase 1
P28474	ADHX	-0.157654	4.39663	Liver	Alcohol dehydrogenase class-3
P28474	ADHX	-0.0902167	7.68313	Brain	Alcohol dehydrogenase class-3
Q8BH00	AL8A1	-0.196996	3.51858	Liver	Aldehyde dehydrogenase family 8 member A1
Q9CZS1	AL1B1	-0.14228	4.8717	Liver	Aldehyde dehydrogenase X, mitochondrial
O35945	AL1A7	-0.209932	3.30178	Liver	Aldehyde dehydrogenase, cytosolic 1
P47738	ALDH2	-0.137768	5.03127	Liver	Aldehyde dehydrogenase, mitochondrial
Q8VC28	AK1CD	-0.186015	3.7263	Liver	Aldo-keto reductase family 1 member C13
Q8VCR7	ABHEB	-0.195006	3.55449	Liver	Alpha/beta hydrolase domain-containing protein 14B
P07758	A1AT1	-0.220243	3.1472	Liver	Alpha-1-antitrypsin 1-1
P22599	A1AT2	-0.22432	3.09	Liver	Alpha-1-antitrypsin 1-2
Q00897	A1AT4	-0.218081	3.17839	Liver	Alpha-1-antitrypsin 1-4
Q61838	A2M	-0.13738	5.04548	Liver	Alpha-2-macroglobulin
Q7TPR4	ACTN1	-0.169166	4.09745	Liver	Alpha-actinin-1
Q7TPR4	ACTN1	-0.0721683	9.60459	Brain	Alpha-actinin-1
P57780	ACTN4	-0.198261	3.49613	Liver	Alpha-actinin-4
P57780	ACTN4	-0.111401	6.2221	Brain	Alpha-actinin-4
Q99K67	AASS	-0.143303	4.83693	Liver	Alpha-aminoadipic semialdehyde synthase, mitochondrial
P23927	CRYAB	-0.156271	4.43554	Brain	Alpha-crystallin B chain
P17182	ENOA	-0.192629	3.59836	Liver	Alpha-enolase
P17182	ENOA	-0.070707	9.80309	Brain	Alpha-enolase
Q9DB05	SNAA	-0.133917	5.17594	Brain	Alpha-soluble NSF attachment protein
Q8BW75	AOFB	-0.0879943	7.87719	Liver	Amine oxidase [flavin-containing] B
Q7TQF7	AMPH	-0.0694178	9.98515	Brain	Amphiphysin
P48036	ANXA5	-0.211019	3.28476	Liver	Annexin A5
P14824	ANXA6	-0.176064	3.93691	Liver	Annexin A6
P14824	ANXA6	-0.138668	4.9986	Brain	Annexin A6
O35643	AP1B1	-0.0813164	8.52407	Brain	AP-1 complex subunit beta-1
P17427	AP2A2	-0.0816165	8.49273	Brain	AP-2 complex subunit alpha-2
P62743	AP2S1	-0.0752754	9.20816	Brain	AP-2 complex subunit sigma
Q9JME5	AP3B2	-0.147527	4.69843	Brain	AP-3 complex subunit beta-2
O54774	AP3D1	-0.139144	4.9815	Brain	AP-3 complex subunit delta-1
Q00623	APOA1	-0.172588	4.01621	Liver	Apolipoprotein A-I
P08226	APOE	-0.160637	4.31499	Liver	Apolipoprotein E
P08226	APOE	-0.128159	5.40849	Brain	Apolipoprotein E
Q78IK4	APOOL	-0.167146	4.14695	Liver	Apolipoprotein O-like
Q9Z0X1	AIFM1	-0.152431	4.5473	Liver	Apoptosis-inducing factor 1, mitochondrial
Q9Z0X1	AIFM1	-0.0597833	11.5943	Brain	Apoptosis-inducing factor 1, mitochondrial
Q61176	ARGI1	-0.17324	4.00109	Liver	Arginase-1
Q91YI0	ARLY	-0.188662	3.67402	Liver	Argininosuccinate lyase
P16460	ASSY	-0.188945	3.66852	Liver	Argininosuccinate synthase
Q8BP47	SYNC	-0.110139	6.29337	Brain	Asparagine--tRNA ligase, cytoplasmic
P05201	AATC	-0.0864691	8.01613	Brain	Aspartate aminotransferase, cytoplasmic
P05202	AATM	-0.154057	4.49929	Liver	Aspartate aminotransferase, mitochondrial
P05202	AATM	-0.0399483	17.3511	Brain	Aspartate aminotransferase, mitochondrial
Q8R3P0	ACY2	-0.0995761	6.96098	Brain	Aspartoacylase
Q8BH66	ATLA1	-0.154855	4.47612	Brain	Atlastin-1
Q9CQQ7	AT5F1	-0.149023	4.65128	Liver	ATP synthase F(0) complex subunit B1, mitochondrial
Q9CQQ7	AT5F1	-0.0658238	10.5303	Brain	ATP synthase F(0) complex subunit B1, mitochondrial
Q03265	ATPA	-0.167143	4.14702	Liver	ATP synthase subunit alpha, mitochondrial
Q03265	ATPA	-0.0509823	13.5958	Brain	ATP synthase subunit alpha, mitochondrial
P56480	ATPB	-0.154534	4.4854	Liver	ATP synthase subunit beta, mitochondrial
P56480	ATPB	-0.0563406	12.3028	Brain	ATP synthase subunit beta, mitochondrial
Q06185	ATP5I	-0.162777	4.25827	Liver	ATP synthase subunit e, mitochondrial
P56135	ATPK	-0.153137	4.52631	Liver	ATP synthase subunit f, mitochondrial
Q9CPQ8	ATP5L	-0.156796	4.42068	Liver	ATP synthase subunit g, mitochondrial
Q91VR2	ATPG	-0.154847	4.47635	Liver	ATP synthase subunit gamma, mitochondrial
Q91VR2	ATPG	-0.0507641	13.6543	Brain	ATP synthase subunit gamma, mitochondrial
Q9DB20	ATPO	-0.158278	4.37931	Liver	ATP synthase subunit O, mitochondrial
Q9DB20	ATPO	-0.0527319	13.1447	Brain	ATP synthase subunit O, mitochondrial
P97450	ATP5J	-0.152081	4.55774	Liver	ATP synthase-coupling factor 6, mitochondrial
P97450	ATP5J	-0.0502956	13.7815	Brain	ATP synthase-coupling factor 6, mitochondrial
Q6P542	ABCF1	-0.0947411	7.31623	Liver	ATP-binding cassette sub-family F member 1
Q91V92	ACLY	-0.172001	4.0299	Liver	ATP-citrate synthase
Q91V92	ACLY	-0.130684	5.30399	Brain	ATP-citrate synthase
Q62167	DDX3X	-0.094636	7.32435	Liver	ATP-dependent RNA helicase DDX3X
Q62167	DDX3X	-0.222532	3.11483	Brain	ATP-dependent RNA helicase DDX3X
Q9QYB8	ADDB	-0.0843046	8.22193	Brain	Beta-adducin
O35490	BHMT1	-0.212281	3.26523	Liver	Betaine--homocysteine S-methyltransferase 1
P28663	SNAB	-0.120134	5.76977	Brain	Beta-soluble NSF attachment protein
O88428	PAPS2	-0.140068	4.94866	Liver	Bifunctional 3'-phosphoadenosine 5'-phosphosulfate synthase 2
Q8VC30	DHAK	-0.194032	3.57234	Liver	Bifunctional ATP-dependent dihydroxyacetone kinase/FAD-AMP lyase (cyclizing)
P34914	HYES	-0.209001	3.31648	Liver	Bifunctional epoxide hydrolase 2
Q8CGC7	SYEP	-0.176433	3.92867	Liver	Bifunctional glutamate/proline--tRNA ligase
Q8CGC7	SYEP	-0.129591	5.34874	Brain	Bifunctional glutamate/proline--tRNA ligase
Q91X34	BAAT	-0.130022	5.33099	Liver	Bile acid-CoA:amino acid N-acyltransferase
Q4LDG0	S27A5	-0.169584	4.08733	Liver	Bile acyl-CoA synthetase
Q8R016	BLMH	-0.0852572	8.13007	Brain	Bleomycin hydrolase
Q922D8	C1TC	-0.17838	3.88579	Liver	C-1-tetrahydrofolate synthase, cytoplasmic
P12658	CALB1	-0.150008	4.62074	Brain	Calbindin
P11798	KCC2A	-0.109243	6.34502	Brain	Calcium/calmodulin-dependent protein kinase type II subunit alpha
P28652	KCC2B	-0.131945	5.25331	Brain	Calcium/calmodulin-dependent protein kinase type II subunit beta
Q923T9	KCC2G	-0.162491	4.26576	Brain	Calcium/calmodulin-dependent protein kinase type II subunit gamma
Q8BH59	CMC1	-0.0628383	11.0307	Brain	Calcium-binding mitochondrial carrier protein Aralar1
Q9QXX4	CMC2	-0.179068	3.87087	Liver	Calcium-binding mitochondrial carrier protein Aralar2
P62204	CALM	-0.109431	6.33413	Brain	Calmodulin
P35564	CALX	-0.15865	4.36904	Liver	Calnexin
P35564	CALX	-0.175074	3.95917	Brain	Calnexin
O88456	CPNS1	-0.134202	5.16494	Brain	Calpain small subunit 1
O08529	CAN2	-0.105515	6.56917	Brain	Calpain-2 catalytic subunit
Q9DAW9	CNN3	-0.141014	4.91545	Brain	Calponin-3
Q08331	CALB2	-0.104174	6.65377	Brain	Calretinin
Q9DBC7	KAP0	-0.190378	3.64089	Brain	cAMP-dependent protein kinase type I-alpha regulatory subunit
Q8VI47	MRP2	-0.149794	4.62733	Liver	Canalicular multispecific organic anion transporter 1
Q60865	CAPR1	-0.0675577	10.2601	Liver	Caprin-1
Q8C196	CPSM	-0.174116	3.98096	Liver	Carbamoyl-phosphate synthase [ammonia], mitochondrial
P48758	CBR1	-0.194315	3.56714	Liver	Carbonyl reductase [NADPH] 1
P48758	CBR1	-0.0834904	8.30212	Brain	Carbonyl reductase [NADPH] 1
P23953	EST1C	-0.218803	3.16791	Brain	Carboxylesterase 1C
Q8VCT4	CES1D	-0.143975	4.81435	Liver	Carboxylesterase 1D
P52825	CPT2	-0.168728	4.10808	Liver	Carnitine O-palmitoyltransferase 2, mitochondrial
P24270	CATA	-0.147069	4.71307	Liver	Catalase
P24270	CATA	-0.106726	6.49461	Brain	Catalase
P26231	CTNA1	-0.100965	6.86525	Liver	Catenin alpha-1
P26231	CTNA1	-0.0672487	10.3072	Brain	Catenin alpha-1
Q02248	CTNB1	-0.11459	6.04895	Brain	Catenin beta-1
P18242	CATD	-0.166993	4.15076	Brain	Cathepsin D
P35762	CD81	-0.082642	8.38735	Brain	CD81 antigen
P40237	CD82	-0.0275144	25.1921	Brain	CD82 antigen
Q9JM96	BORG4	-0.155223	4.4655	Brain	Cdc42 effector protein 4
Q8BGH7	C42S2	-0.122182	5.67307	Brain	CDC42 small effector protein 2
Q91WS0	CISD1	-0.19658	3.52604	Liver	CDGSH iron-sulfur domain-containing protein 1
Q91WS0	CISD1	-0.0678694	10.213	Brain	CDGSH iron-sulfur domain-containing protein 1
Q8VDP6	CDIPT	-0.193143	3.58878	Brain	CDP-diacylglycerol--inositol 3-phosphatidyltransferase
Q61147	CERU	-0.0736476	9.41168	Brain	Ceruloplasmin
Q60936	ADCK3	-0.112975	6.13539	Liver	Chaperone activity of bc1 complex-like, mitochondrial
Q9D7S9	CHMP5	-0.0807707	8.58167	Brain	Charged multivesicular body protein 5
Q9QYB1	CLIC4	-0.154069	4.49893	Brain	Chloride intracellular channel protein 4
Q9CZU6	CISY	-0.149024	4.65124	Liver	Citrate synthase, mitochondrial
Q9CZU6	CISY	-0.0425028	16.3083	Brain	Citrate synthase, mitochondrial
Q68FD5	CLH1	-0.138074	5.0201	Liver	Clathrin heavy chain 1
Q68FD5	CLH1	-0.0680561	10.1849	Brain	Clathrin heavy chain 1
Q60771	CLD11	-0.0405993	17.0729	Brain	Claudin-11
Q8BRT1	CLAP2	-0.0261898	26.4663	Brain	CLIP-associating protein 2
Q8CIE6	COPA	-0.131049	5.28922	Liver	Coatomer subunit alpha
Q9JIF7	COPB	-0.161498	4.292	Liver	Coatomer subunit beta
Q9QZE5	COPG1	-0.0928877	7.4622	Liver	Coatomer subunit gamma-1
P18760	COF1	-0.12189	5.68666	Brain	Cofilin-1
P01027	CO3	-0.102032	6.79346	Liver	Complement C3
P01027	CO3	-0.103779	6.6791	Brain	Complement C3
O35658	C1QBP	-0.0305706	22.6736	Brain	Complement component 1 Q subcomponent-binding protein, mitochondrial
P63040	CPLX1	-0.144311	4.80315	Brain	Complexin-1
P84086	CPLX2	-0.138661	4.99886	Brain	Complexin-2
P12960	CNTN1	-0.0861057	8.04995	Brain	Contactin-1
P36552	HEM6	-0.148265	4.67505	Liver	Coproporphyrinogen-III oxidase, mitochondrial
P50172	DHI1	-0.223149	3.10621	Liver	Corticosteroid 11-beta-dehydrogenase isozyme 1
Q04447	KCRB	-0.101804	6.80866	Brain	Creatine kinase B-type
Q6ZQ38	CAND1	-0.199073	3.48188	Liver	Cullin-associated NEDD8-dissociated protein 1
Q6ZQ38	CAND1	-0.0901691	7.68719	Brain	Cullin-associated NEDD8-dissociated protein 1
P21460	CYTC	-0.132307	5.23893	Brain	Cystatin-C
Q9CZ13	QCR1	-0.153477	4.51631	Liver	Cytochrome b-c1 complex subunit 1, mitochondrial
Q9CZ13	QCR1	-0.0376415	18.4144	Brain	Cytochrome b-c1 complex subunit 1, mitochondrial
Q9DB77	QCR2	-0.175903	3.9405	Liver	Cytochrome b-c1 complex subunit 2, mitochondrial
Q9DB77	QCR2	-0.046169	15.0133	Brain	Cytochrome b-c1 complex subunit 2, mitochondrial
Q9D855	QCR7	-0.0499477	13.8774	Brain	Cytochrome b-c1 complex subunit 7
Q9CQ69	QCR8	-0.061969	11.1854	Brain	Cytochrome b-c1 complex subunit 8
P00405	COX2	-0.175486	3.94986	Liver	Cytochrome c oxidase subunit 2
P00405	COX2	-0.106114	6.53211	Brain	Cytochrome c oxidase subunit 2
P19783	COX41	-0.199687	3.47117	Liver	Cytochrome c oxidase subunit 4 isoform 1, mitochondrial
P19783	COX41	-0.0765274	9.05751	Brain	Cytochrome c oxidase subunit 4 isoform 1, mitochondrial
P12787	COX5A	-0.0553731	12.5178	Brain	Cytochrome c oxidase subunit 5A, mitochondrial
P19536	COX5B	-0.0628704	11.025	Brain	Cytochrome c oxidase subunit 5B, mitochondrial
P48771	CX7A2	-0.209284	3.31199	Liver	Cytochrome c oxidase subunit 7A2, mitochondrial
P00186	CP1A2	-0.134142	5.16727	Liver	Cytochrome P450 1A2
P56593	CP2AC	-0.16439	4.21648	Liver	Cytochrome P450 2A12
P20852	CP2A5	-0.18217	3.80495	Liver	Cytochrome P450 2A5
Q64458	CP2CT	-0.191205	3.62515	Liver	Cytochrome P450 2C29
P56654	CP237	-0.153313	4.52113	Liver	Cytochrome P450 2C37
P56655	CP238	-0.181448	3.82009	Liver	Cytochrome P450 2C38
Q6XVG2	CP254	-0.173577	3.99331	Liver	Cytochrome P450 2C54
P24456	CP2DA	-0.173369	3.9981	Liver	Cytochrome P450 2D10
Q8CIM7	CP2DQ	-0.200408	3.45868	Liver	Cytochrome P450 2D26
Q05421	CP2E1	-0.121761	5.69271	Liver	Cytochrome P450 2E1
P33267	CP2F2	-0.198192	3.49735	Liver	Cytochrome P450 2F2
O54749	CP2J5	-0.133606	5.188	Liver	Cytochrome P450 2J5
Q64459	CP3AB	-0.118776	5.83574	Liver	Cytochrome P450 3A11
Q64464	CP3AD	-0.0748334	9.26253	Liver	Cytochrome P450 3A13
P28271	ACOC	-0.167601	4.13569	Liver	Cytoplasmic aconitate hydratase
Q9JHU4	DYHC1	-0.141838	4.8869	Brain	Cytoplasmic dynein 1 heavy chain 1
Q6PDL0	DC1L2	-0.170758	4.05923	Brain	Cytoplasmic dynein 1 light intermediate chain 2
Q7TMB8	CYFP1	-0.117325	5.90792	Brain	Cytoplasmic FMR1-interacting protein 1
Q5SQX6	CYFP2	-0.125485	5.52373	Brain	Cytoplasmic FMR1-interacting protein 2
Q8R0Y6	AL1L1	-0.19932	3.47756	Liver	Cytosolic 10-formyltetrahydrofolate dehydrogenase
Q8R0Y6	AL1L1	-0.101696	6.81587	Brain	Cytosolic 10-formyltetrahydrofolate dehydrogenase
Q61753	SERA	-0.111702	6.20534	Brain	D-3-phosphoglycerate dehydrogenase
Q80XN0	BDH	-0.175936	3.93977	Liver	D-beta-hydroxybutyrate dehydrogenase, mitochondrial
Q80XN0	BDH	-0.121339	5.71251	Brain	D-beta-hydroxybutyrate dehydrogenase, mitochondrial
O35215	DOPD	-0.191964	3.61082	Liver	D-dopachrome decarboxylase
Q99L04	DHRS1	-0.175734	3.94431	Liver	Dehydrogenase/reductase SDR family member 1
Q8CHT0	AL4A1	-0.167754	4.13192	Liver	Delta-1-pyrroline-5-carboxylate dehydrogenase, mitochondrial
P10518	HEM2	-0.17844	3.88449	Liver	Delta-aminolevulinic acid dehydratase
Q9R0P5	DEST	-0.154993	4.47212	Liver	Destrin
Q9D2G2	ODO2	-0.0274912	25.2134	Brain	Dihydrolipoyllysine-residue succinyltransferase component of 2-oxoglutarate dehydrogenase complex, mitochondrial
Q8BVI4	DHPR	-0.175498	3.9496	Liver	Dihydropteridine reductase
Q8BVI4	DHPR	-0.0860789	8.05247	Brain	Dihydropteridine reductase
P97427	DPYL1	-0.0473034	14.6532	Brain	Dihydropyrimidinase-related protein 1
O08553	DPYL2	-0.0417502	16.6022	Brain	Dihydropyrimidinase-related protein 2
Q62188	DPYL3	-0.0348096	19.9125	Brain	Dihydropyrimidinase-related protein 3
P50285	FMO1	-0.190369	3.64107	Liver	Dimethylaniline monooxygenase [N-oxide-forming] 1
P97872	FMO5	-0.180193	3.84668	Liver	Dimethylaniline monooxygenase [N-oxide-forming] 5
Q9DBT9	M2GD	-0.185924	3.72811	Liver	Dimethylglycine dehydrogenase, mitochondrial
Q9Z218	DPP6	-0.109716	6.31765	Brain	Dipeptidyl aminopeptidase-like protein 6
Q3U1J4	DDB1	-0.089283	7.76349	Liver	DNA damage-binding protein 1
P63037	DNJA1	-0.0887712	7.80824	Liver	DnaJ homolog subfamily A member 1
P63037	DNJA1	-0.100919	6.86833	Brain	DnaJ homolog subfamily A member 1
Q9QYJ0	DNJA2	-0.116721	5.93851	Liver	DnaJ homolog subfamily A member 2
P31938	MP2K1	-0.0847659	8.17719	Brain	Dual specificity mitogen-activated protein kinase kinase 1
Q63932	MP2K2	-0.0847659	8.17719	Brain	Dual specificity mitogen-activated protein kinase kinase 2
Q99KJ8	DCTN2	-0.141209	4.90867	Brain	Dynactin subunit 2
Q9D0M5	DYL2	-0.071419	9.70537	Brain	Dynein light chain 2, cytoplasmic
Q9D8Y0	EFHD2	-0.143742	4.82215	Brain	EF-hand domain-containing protein D2
Q9WVK4	EHD1	-0.123512	5.612	Brain	EH domain-containing protein 1
Q9QXY6	EHD3	-0.115612	5.99549	Brain	EH domain-containing protein 3
P70372	ELAV1	-0.158005	4.38688	Brain	ELAV-like protein 1
O88343	S4A4	-0.0675268	10.2648	Brain	Electrogenic sodium bicarbonate cotransporter 1
Q99LC5	ETFA	-0.166096	4.17318	Liver	Electron transfer flavoprotein subunit alpha, mitochondrial
Q99LC5	ETFA	-0.0631971	10.968	Brain	Electron transfer flavoprotein subunit alpha, mitochondrial
P10126	EF1A1	-0.168768	4.10711	Liver	Elongation factor 1-alpha 1
P10126	EF1A1	-0.141442	4.90057	Brain	Elongation factor 1-alpha 1
P62631	EF1A2	-0.195544	3.5447	Brain	Elongation factor 1-alpha 2
P58252	EF2	-0.240355	2.88385	Liver	Elongation factor 2
P58252	EF2	-0.187211	3.70249	Brain	Elongation factor 2
Q8BFR5	EFTU	-0.151003	4.59028	Liver	Elongation factor Tu, mitochondrial
Q8BFR5	EFTU	-0.069392	9.98886	Brain	Elongation factor Tu, mitochondrial
Q8C522	ENDD1	-0.149371	4.64043	Brain	Endonuclease domain-containing 1 protein
Q62420	SH3G2	-0.0712307	9.73102	Brain	Endophilin-A1
P08113	ENPL	-0.194658	3.56085	Liver	Endoplasmin
P08113	ENPL	-0.127345	5.44309	Brain	Endoplasmin
P42125	ECI1	-0.157499	4.40096	Liver	Enoyl-CoA delta isomerase 1, mitochondrial
P42125	ECI1	-0.0603996	11.476	Brain	Enoyl-CoA delta isomerase 1, mitochondrial
Q9D7J9	ECHD3	-0.125297	5.53201	Liver	Enoyl-CoA hydratase domain-containing protein 3, mitochondrial
Q8BH95	ECHM	-0.166862	4.15402	Liver	Enoyl-CoA hydratase, mitochondrial
Q8BH95	ECHM	-0.0785517	8.82409	Brain	Enoyl-CoA hydratase, mitochondrial
Q5EBJ4	ERMIN	-0.16925	4.0954	Brain	Ermin
Q91V76	CK054	-0.128663	5.3873	Liver	Ester hydrolase C11orf54 homolog
P70694	DHB5	-0.150757	4.59778	Liver	Estradiol 17 beta-dehydrogenase 5
P51658	DHB2	-0.149222	4.64509	Liver	Estradiol 17-beta-dehydrogenase 2
Q8BWU8	AT2L1	-0.119631	5.79407	Liver	Ethanolamine-phosphate phospho-lyase
P60843	IF4A1	-0.163411	4.24174	Brain	Eukaryotic initiation factor 4A-I
Q6ZWX6	IF2A	-0.205791	3.36821	Brain	Eukaryotic translation initiation factor 2 subunit 1
P23116	EIF3A	-0.143493	4.83054	Liver	Eukaryotic translation initiation factor 3 subunit A
P23116	EIF3A	-0.147067	4.71314	Brain	Eukaryotic translation initiation factor 3 subunit A
Q3UGC7	EI3JA	-0.153259	4.52273	Brain	Eukaryotic translation initiation factor 3 subunit J-A
Q66JS6	EI3JB	-0.153259	4.52273	Brain	Eukaryotic translation initiation factor 3 subunit J-B
Q8QZY1	EIF3L	-0.187761	3.69164	Brain	Eukaryotic translation initiation factor 3 subunit L
P59325	IF5	-0.107035	6.47591	Liver	Eukaryotic translation initiation factor 5
P56564	EAA1	-0.101811	6.80815	Brain	Excitatory amino acid transporter 1
Q9ERK4	XPO2	-0.157927	4.38905	Brain	Exportin-2
P26040	EZRI	-0.131882	5.25582	Brain	Ezrin
P47754	CAZA2	-0.0836098	8.29026	Brain	F-actin-capping protein subunit alpha-2
Q3U0V1	FUBP2	-0.0937667	7.39226	Liver	Far upstream element-binding protein 2
Q3U0V1	FUBP2	-0.0899872	7.70273	Brain	Far upstream element-binding protein 2
P19096	FAS	-0.192524	3.60032	Liver	Fatty acid synthase
P19096	FAS	-0.10492	6.60645	Brain	Fatty acid synthase
P12710	FABPL	-0.164762	4.20695	Liver	Fatty acid-binding protein, liver
Q8CIB5	FERM2	-0.0969085	7.15259	Brain	Fermitin family homolog 2
P09528	FRIH	-0.164861	4.20445	Brain	Ferritin heavy chain
Q8K0E8	FIBB	-0.0881248	7.86552	Liver	Fibrinogen beta chain
O08917	FLOT1	-0.0745346	9.29966	Brain	Flotillin-1
Q91XD4	FTCD	-0.163543	4.23833	Liver	Formimidoyltransferase-cyclodeaminase
Q9QXD6	F16P1	-0.208814	3.31945	Liver	Fructose-1,6-bisphosphatase 1
P05064	ALDOA	-0.186606	3.71449	Liver	Fructose-bisphosphate aldolase A
P05064	ALDOA	-0.152244	4.55287	Brain	Fructose-bisphosphate aldolase A
Q91Y97	ALDOB	-0.235537	2.94284	Liver	Fructose-bisphosphate aldolase B
P05063	ALDOC	-0.169788	4.08243	Brain	Fructose-bisphosphate aldolase C
P35505	FAAA	-0.175679	3.94554	Liver	Fumarylacetoacetase
Q9R0N0	GALK1	-0.0855353	8.10364	Liver	Galactokinase
Q80T41	GABR2	-0.0230372	30.0882	Brain	Gamma-aminobutyric acid type B receptor subunit 2
P17183	ENOG	-0.0766858	9.0388	Brain	Gamma-enolase
Q9CWZ7	SNAG	-0.109528	6.32848	Brain	Gamma-soluble NSF attachment protein
Q8CAA7	PGM2L	-0.186146	3.72368	Brain	Glucose 1,6-bisphosphate synthase
P06745	G6PI	-0.183125	3.78511	Liver	Glucose-6-phosphate isomerase
P06745	G6PI	-0.0877557	7.8986	Brain	Glucose-6-phosphate isomerase
P48318	DCE1	-0.107945	6.42132	Brain	Glutamate decarboxylase 1
P48320	DCE2	-0.0686248	10.1005	Brain	Glutamate decarboxylase 2
P26443	DHE3	-0.159646	4.34178	Liver	Glutamate dehydrogenase 1, mitochondrial
P26443	DHE3	-0.0587537	11.7975	Brain	Glutamate dehydrogenase 1, mitochondrial
P23818	GRIA1	-0.126837	5.46487	Brain	Glutamate receptor 1
Q9Z2W8	GRIA4	-0.135071	5.13172	Brain	Glutamate receptor 4
P97494	GSH1	-0.16548	4.18872	Liver	Glutamate--cysteine ligase catalytic subunit
D3Z7P3	GLSK	-0.0800758	8.65614	Brain	Glutaminase kidney isoform, mitochondrial
P15105	GLNA	-0.2335	2.96851	Liver	Glutamine synthetase
P15105	GLNA	-0.126132	5.49541	Brain	Glutamine synthetase
Q60759	GCDH	-0.195608	3.54356	Liver	Glutaryl-CoA dehydrogenase, mitochondrial
P30115	GSTA3	-0.165985	4.17597	Liver	Glutathione S-transferase A3
Q9DCM2	GSTK1	-0.181103	3.82737	Liver	Glutathione S-transferase kappa 1
P10649	GSTM1	-0.194144	3.57027	Liver	Glutathione S-transferase Mu 1
P10649	GSTM1	-0.0796923	8.6978	Brain	Glutathione S-transferase Mu 1
P48774	GSTM5	-0.107888	6.42468	Brain	Glutathione S-transferase Mu 5
Q80W21	GSTM7	-0.0986672	7.0251	Brain	Glutathione S-transferase Mu 7
P19157	GSTP1	-0.213154	3.25186	Liver	Glutathione S-transferase P 1
P19157	GSTP1	-0.0769495	9.00782	Brain	Glutathione S-transferase P 1
P51855	GSHB	-0.115499	6.00132	Brain	Glutathione synthetase
P16858	G3P	-0.192154	3.60725	Liver	Glyceraldehyde-3-phosphate dehydrogenase
P16858	G3P	-0.089115	7.77812	Brain	Glyceraldehyde-3-phosphate dehydrogenase
P13707	GPDA	-0.197901	3.50249	Liver	Glycerol-3-phosphate dehydrogenase [NAD(+)], cytoplasmic
P13707	GPDA	-0.0933004	7.4292	Brain	Glycerol-3-phosphate dehydrogenase [NAD(+)], cytoplasmic
Q64521	GPDM	-0.0711823	9.73763	Brain	Glycerol-3-phosphate dehydrogenase, mitochondrial
Q91WK5	GCSH	-0.0562779	12.3165	Brain	Glycine cleavage system H protein, mitochondrial
Q5FW57	GLYAL	-0.149806	4.62696	Liver	Glycine N-acyltransferase-like protein
Q8VCB3	GYS2	-0.16558	4.18617	Liver	Glycogen [starch] synthase, liver
Q8CI94	PYGB	-0.0785827	8.82061	Brain	Glycogen phosphorylase, brain form
Q9ET01	PYGL	-0.173731	3.98976	Liver	Glycogen phosphorylase, liver form
Q9WUB3	PYGM	-0.072671	9.53815	Brain	Glycogen phosphorylase, muscle form
O70310	NMT1	-0.0903829	7.66901	Brain	Glycylpeptide N-tetradecanoyltransferase 1
Q9CPV4	GLOD4	-0.111964	6.19079	Brain	Glyoxalase domain-containing protein 4
Q91Z53	GRHPR	-0.184196	3.7631	Liver	Glyoxylate reductase/hydroxypyruvate reductase
P99025	GFRP	-0.134362	5.15881	Liver	GTP cyclohydrolase 1 feedback regulatory protein
Q9WTP7	KAD3	-0.126232	5.49106	Brain	GTP:AMP phosphotransferase AK3, mitochondrial
Q5PR73	DIRA2	-0.160629	4.3152	Brain	GTP-binding protein Di-Ras2
Q9CQC9	SAR1B	-0.08613	8.04769	Brain	GTP-binding protein SAR1b
Q9R111	GUAD	-0.0809848	8.55898	Brain	Guanine deaminase
P08752	GNAI2	-0.0715065	9.69348	Brain	Guanine nucleotide-binding protein G(i) subunit alpha-2
P63216	GBG3	-0.0565019	12.2677	Brain	Guanine nucleotide-binding protein G(I)/G(S)/G(O) subunit gamma-3
P62874	GBB1	-0.0207219	33.4499	Brain	Guanine nucleotide-binding protein G(I)/G(S)/G(T) subunit beta-1
P27601	GNA13	-0.0834947	8.30169	Brain	Guanine nucleotide-binding protein subunit alpha-13
Q61696	HS71A	-0.0966809	7.16943	Liver	Heat shock 70 kDa protein 1A
Q61696	HS71A	-0.147503	4.69921	Brain	Heat shock 70 kDa protein 1A
Q61316	HSP74	-0.123073	5.632	Brain	Heat shock 70 kDa protein 4
P63017	HSP7C	-0.20058	3.45572	Liver	Heat shock cognate 71 kDa protein
P63017	HSP7C	-0.173132	4.00357	Brain	Heat shock cognate 71 kDa protein
Q9CQZ1	HSBP1	-0.123456	5.61455	Brain	Heat shock factor-binding protein 1
Q9CQN1	TRAP1	-0.120228	5.76525	Liver	Heat shock protein 75 kDa, mitochondrial
P07901	HS90A	-0.243416	2.84758	Liver	Heat shock protein HSP 90-alpha
P07901	HS90A	-0.152294	4.55136	Brain	Heat shock protein HSP 90-alpha
P11499	HS90B	-0.189249	3.66262	Liver	Heat shock protein HSP 90-beta
P11499	HS90B	-0.136796	5.06702	Brain	Heat shock protein HSP 90-beta
P17156	HSP72	-0.145424	4.76637	Brain	Heat shock-related 70 kDa protein 2
O70252	HMOX2	-0.126609	5.47473	Brain	Heme oxygenase 2
P01942	HBA	-0.0405127	17.1094	Liver	Hemoglobin subunit alpha
P01942	HBA	-0.0261238	26.5332	Brain	Hemoglobin subunit alpha
P02088	HBB1	-0.0449225	15.4298	Liver	Hemoglobin subunit beta-1
P02088	HBB1	-0.0283754	24.4278	Brain	Hemoglobin subunit beta-1
Q640R3	HECAM	-0.0686426	10.0979	Brain	Hepatocyte cell adhesion molecule
O35737	HNRH1	-0.205037	3.38059	Brain	Heterogeneous nuclear ribonucleoprotein H
P70333	HNRH2	-0.139559	4.9667	Brain	Heterogeneous nuclear ribonucleoprotein H2
Q8R081	HNRPL	-0.121739	5.69373	Liver	Heterogeneous nuclear ribonucleoprotein L
Q8R081	HNRPL	-0.108812	6.37012	Brain	Heterogeneous nuclear ribonucleoprotein L
Q8VEK3	HNRPU	-0.161245	4.29871	Brain	Heterogeneous nuclear ribonucleoprotein U
Q00PI9	HNRL2	-0.124674	5.55968	Brain	Heterogeneous nuclear ribonucleoprotein U-like protein 2
P63158	HMGB1	-0.105433	6.57431	Liver	High mobility group protein B1
P63158	HMGB1	-0.134453	5.15531	Brain	High mobility group protein B1
P62748	HPCL1	-0.14147	4.8996	Brain	Hippocalcin-like protein 1
P35492	HUTH	-0.182936	3.78902	Liver	Histidine ammonia-lyase
P10922	H10	-0.0798192	8.68396	Brain	Histone H1.0
Q64475	H2B1B	-0.115304	6.0115	Liver	Histone H2B type 1-B
P62806	H4	-0.0942185	7.35681	Liver	Histone H4
P62806	H4	-0.0506948	13.6729	Brain	Histone H4
O09173	HGD	-0.173244	4.00099	Liver	Homogentisate 1,2-dioxygenase
Q99L47	F10A1	-0.172804	4.01119	Brain	Hsc70-interacting protein
Q61081	CDC37	-0.195229	3.55043	Brain	Hsp90 co-chaperone Cdc37
Q61425	HCDH	-0.153398	4.51862	Liver	Hydroxyacyl-coenzyme A dehydrogenase, mitochondrial
Q61425	HCDH	-0.07686	9.01831	Brain	Hydroxyacyl-coenzyme A dehydrogenase, mitochondrial
P38060	HMGCL	-0.171873	4.03289	Liver	Hydroxymethylglutaryl-CoA lyase, mitochondrial
P54869	HMCS2	-0.194494	3.56384	Liver	Hydroxymethylglutaryl-CoA synthase, mitochondrial
P00493	HPRT	-0.174131	3.98061	Brain	Hypoxanthine-guanine phosphoribosyltransferase
Q9JKR6	HYOU1	-0.16979	4.08238	Liver	Hypoxia up-regulated protein 1
Q9JKR6	HYOU1	-0.130248	5.32173	Brain	Hypoxia up-regulated protein 1
P70168	IMB1	-0.123093	5.63108	Liver	Importin subunit beta-1
P70168	IMB1	-0.137207	5.05183	Brain	Importin subunit beta-1
Q3USB7	PLCL1	-0.142895	4.85073	Brain	Inactive phospholipase C-like protein 1
Q9D819	IPYR	-0.198027	3.50027	Liver	Inorganic pyrophosphatase
Q9D819	IPYR	-0.135997	5.09679	Brain	Inorganic pyrophosphatase
Q91VM9	IPYR2	-0.0905888	7.65158	Brain	Inorganic pyrophosphatase 2, mitochondrial
O55023	IMPA1	-0.0851571	8.13963	Brain	Inositol monophosphatase 1
Q60625	ICAM5	-0.0762566	9.08966	Brain	Intercellular adhesion molecule 5
Q9DB29	IAH1	-0.15156	4.5734	Liver	Isoamyl acetate-hydrolyzing esterase 1 homolog
Q8C0M9	ASGL1	-0.103501	6.69703	Brain	Isoaspartyl peptidase/L-asparaginase
O88844	IDHC	-0.191366	3.62209	Liver	Isocitrate dehydrogenase [NADP] cytoplasmic
O88844	IDHC	-0.0865109	8.01225	Brain	Isocitrate dehydrogenase [NADP] cytoplasmic
Q9QYB5-2	ADDG	-0.17002	4.07687	Brain	Isoform 1 of Gamma-adducin
Q64516-1	GLPK	-0.0269595	25.7107	Brain	Isoform 1 of Glycerol kinase
Q04690-2	NF1	-0.136571	5.07537	Brain	Isoform 1 of Neurofibromin
P48453-2	PP2BB	-0.134037	5.1713	Brain	Isoform 1 of Serine/threonine-protein phosphatase 2B catalytic subunit beta isoform
P68254-2	1433T	-0.11717	5.91576	Brain	Isoform 2 of 14-3-3 protein theta
Q60597-2	ODO1	-0.098941	7.00566	Liver	Isoform 2 of 2-oxoglutarate dehydrogenase, mitochondrial
Q60597-2	ODO1	-0.0975376	7.10646	Brain	Isoform 2 of 2-oxoglutarate dehydrogenase, mitochondrial
P61922-2	GABT	-0.0590431	11.7397	Brain	Isoform 2 of 4-aminobutyrate aminotransferase, mitochondrial
Q5SWU9-2	ACACA	-0.0470325	14.7376	Liver	Isoform 2 of Acetyl-CoA carboxylase 1
Q91VA0-2	ACSM1	-0.158416	4.3755	Liver	Isoform 2 of Acyl-coenzyme A synthetase ACSM1, mitochondrial
Q9WTP6-2	KAD2	-0.146818	4.72115	Liver	Isoform 2 of Adenylate kinase 2, mitochondrial
Q9R0Y5-2	KAD1	-0.0795555	8.71275	Brain	Isoform 2 of Adenylate kinase isoenzyme 1
Q9QYC0-2	ADDA	-0.0904901	7.65992	Brain	Isoform 2 of Alpha-adducin
Q9DBF1-2	AL7A1	-0.0873998	7.93077	Brain	Isoform 2 of Alpha-aminoadipic semialdehyde dehydrogenase
Q9DBG3-2	AP2B1	-0.0741756	9.34467	Brain	Isoform 2 of AP-2 complex subunit beta
Q3UHJ0-2	AAK1	-0.145109	4.77672	Brain	Isoform 2 of AP2-associated protein kinase 1
O70133-2	DHX9	-0.184553	3.75581	Brain	Isoform 2 of ATP-dependent RNA helicase A
Q9Z2H5-2	E41L1	-0.11111	6.23838	Brain	Isoform 2 of Band 4.1-like protein 1
Q8BKX1-2	BAIP2	-0.132892	5.21585	Brain	Isoform 2 of Brain-specific angiogenesis inhibitor 1-associated protein 2
B2RQC6-2	PYR1	-0.192043	3.60934	Liver	Isoform 2 of CAD protein
Q63810-2	CANB1	-0.0946671	7.32194	Brain	Isoform 2 of Calcineurin subunit B type 1
Q6PHZ2-2	KCC2D	-0.130429	5.31435	Brain	Isoform 2 of Calcium/calmodulin-dependent protein kinase type II subunit delta
Q80TJ1-2	CAPS1	-0.0920552	7.52969	Brain	Isoform 2 of Calcium-dependent secretion activator 1
Q63880-2	EST3A	-0.130829	5.29813	Liver	Isoform 2 of Carboxylesterase 3A
Q6P9K8-2	CSKI1	-0.0975762	7.10365	Brain	Isoform 2 of Caskin-1
Q61301-2	CTNA2	-0.115634	5.99433	Brain	Isoform 2 of Catenin alpha-2
O35927-2	CTND2	-0.110491	6.27333	Brain	Isoform 2 of Catenin delta-2
Q6X893-2	CTL1	-0.0626087	11.0711	Brain	Isoform 2 of Choline transporter-like protein 1
Q91X77-2	CY250	-0.192406	3.60252	Liver	Isoform 2 of Cytochrome P450 2C50
Q9CPY7-2	AMPL	-0.183367	3.78011	Liver	Isoform 2 of Cytosol aminopeptidase
O35098-2	DPYL4	-0.0355317	19.5079	Brain	Isoform 2 of Dihydropyrimidinase-related protein 4
Q91XM9-2	DLG2	-0.130915	5.29462	Brain	Isoform 2 of Disks large homolog 2
Q8BPN8-2	DMXL2	-0.0802116	8.64148	Brain	Isoform 2 of DmX-like protein 2
O08788-2	DCTN1	-0.102417	6.76792	Brain	Isoform 2 of Dynactin subunit 1
P39053-2	DYN1	-0.118156	5.86636	Brain	Isoform 2 of Dynamin-1
Q8K1M6-2	DNM1L	-0.0913383	7.58879	Brain	Isoform 2 of Dynamin-1-like protein
P39054-2	DYN2	-0.1148	6.03785	Brain	Isoform 2 of Dynamin-2
Q8BZ98-2	DYN3	-0.120414	5.75636	Brain	Isoform 2 of Dynamin-3
Q05BC3-2	EMAL1	-0.11762	5.89312	Brain	Isoform 2 of Echinoderm microtubule-associated protein-like 1
P57776-2	EF1D	-0.167056	4.14919	Liver	Isoform 2 of Elongation factor 1-delta
P57776-2	EF1D	-0.142209	4.87413	Brain	Isoform 2 of Elongation factor 1-delta
Q80VP1-2	EPN1	-0.120392	5.7574	Brain	Isoform 2 of Epsin-1
Q8CHU3-2	EPN2	-0.173185	4.00235	Brain	Isoform 2 of Epsin-2
P10630-2	IF4A2	-0.162353	4.26937	Brain	Isoform 2 of Eukaryotic initiation factor 4A-II
Q6NZJ6-2	IF4G1	-0.161612	4.28897	Liver	Isoform 2 of Eukaryotic translation initiation factor 4 gamma 1
P47757-2	CAPZB	-0.17137	4.04473	Liver	Isoform 2 of F-actin-capping protein subunit beta
P47757-2	CAPZB	-0.121172	5.72035	Brain	Isoform 2 of F-actin-capping protein subunit beta
P13020-2	GELS	-0.13587	5.10153	Brain	Isoform 2 of Gelsolin
Q9Z1Z0-2	USO1	-0.126565	5.4766	Liver	Isoform 2 of General vesicular transport factor p115
P23819-2	GRIA2	-0.123367	5.61859	Brain	Isoform 2 of Glutamate receptor 2
O35969-2	GAMT	-0.155334	4.4623	Liver	Isoform 2 of Guanidinoacetate N-methyltransferase
P48722-2	HS74L	-0.128644	5.38811	Brain	Isoform 2 of Heat shock 70 kDa protein 4L
Q8BG05-2	ROA3	-0.112832	6.14318	Brain	Isoform 2 of Heterogeneous nuclear ribonucleoprotein A3
P61979-2	HNRPK	-0.114562	6.05044	Brain	Isoform 2 of Heterogeneous nuclear ribonucleoprotein K
Q9D0E1-2	HNRPM	-0.145586	4.7611	Brain	Isoform 2 of Heterogeneous nuclear ribonucleoprotein M
O88569-2	ROA2	-0.112753	6.14751	Brain	Isoform 2 of Heterogeneous nuclear ribonucleoproteins A2/B1
P11881-2	ITPR1	-0.131531	5.26986	Brain	Isoform 2 of Inositol 1,4,5-trisphosphate receptor type 1
Q9QXL2-2	KI21A	-0.153915	4.50343	Brain	Isoform 2 of Kinesin-like protein KIF21A
Q71RI9-2	KAT3	-0.220081	3.14951	Liver	Isoform 2 of Kynurenine--oxoglutarate transaminase 3
Q61735-2	CD47	-0.062665	11.0612	Brain	Isoform 2 of Leukocyte surface antigen CD47
O08601-2	MTP	-0.171593	4.03948	Liver	Isoform 2 of Microsomal triglyceride transfer protein large subunit
Q9QYR6-2	MAP1A	-0.122415	5.66227	Brain	Isoform 2 of Microtubule-associated protein 1A
Q9DB41-2	GHC2	-0.137457	5.04265	Brain	Isoform 2 of Mitochondrial glutamate carrier 2
Q8CAQ8-2	IMMT	-0.169947	4.0786	Liver	Isoform 2 of Mitochondrial inner membrane protein
Q8CAQ8-2	IMMT	-0.0618273	11.211	Brain	Isoform 2 of Mitochondrial inner membrane protein
Q8C854-3	MYEF2	-0.130408	5.3152	Brain	Isoform 2 of Myelin expression factor 2
Q8VDQ8-2	SIR2	-0.0359072	19.3038	Brain	Isoform 2 of NAD-dependent protein deacetylase sirtuin-2
Q9DCN2-2	NB5R3	-0.177624	3.90233	Liver	Isoform 2 of NADH-cytochrome b5 reductase 3
Q9DCN2-2	NB5R3	-0.134417	5.15669	Brain	Isoform 2 of NADH-cytochrome b5 reductase 3
P28660-2	NCKP1	-0.103417	6.70246	Brain	Isoform 2 of Nck-associated protein 1
Q8VDK1-2	NIT1	-0.19409	3.57127	Liver	Isoform 2 of Nitrilase homolog 1
Q4KMM3-2	OXR1	-0.141296	4.90566	Brain	Isoform 2 of Oxidation resistance protein 1
Q9Z0P4-2	PALM	-0.102891	6.73668	Brain	Isoform 2 of Paralemmin-1
Q9CY58-2	PAIRB	-0.140858	4.9209	Liver	Isoform 2 of Plasminogen activator inhibitor 1 RNA-binding protein
Q61990-2	PCBP2	-0.199497	3.47448	Brain	Isoform 2 of Poly(rC)-binding protein 2
P57722-2	PCBP3	-0.199895	3.46755	Brain	Isoform 2 of Poly(rC)-binding protein 3
O88737-2	BSN	-0.114995	6.02761	Brain	Isoform 2 of Protein bassoon
Q9QYG0-2	NDRG2	-0.166403	4.16547	Liver	Isoform 2 of Protein NDRG2
Q9QYG0-2	NDRG2	-0.154743	4.47935	Brain	Isoform 2 of Protein NDRG2
Q9QYX7-2	PCLO	-0.132088	5.24762	Brain	Isoform 2 of Protein piccolo
Q9D3A9-2	TTYH1	-0.150696	4.59962	Brain	Isoform 2 of Protein tweety homolog 1
P23506-2	PIMT	-0.111354	6.22474	Brain	Isoform 2 of Protein-L-isoaspartate(D-aspartate) O-methyltransferase
Q8QZR3-2	EST2A	-0.173243	4.00101	Liver	Isoform 2 of Pyrethroid hydrolase Ces2a
O35551-2	RABE1	-0.07461	9.29028	Brain	Isoform 2 of Rab GTPase-binding effector protein 1
P35279-2	RAB6A	-0.199776	3.46962	Brain	Isoform 2 of Ras-related protein Rab-6A
Q9ES97-2	RTN3	-0.113019	6.13299	Brain	Isoform 2 of Reticulon-3
Q99P72-3	RTN4	-0.103399	6.70364	Brain	Isoform 2 of Reticulon-4
O55143-2	AT2A2	-0.235172	2.94741	Liver	Isoform 2 of Sarcoplasmic/endoplasmic reticulum calcium ATPase 2
O55143-2	AT2A2	-0.140985	4.91647	Brain	Isoform 2 of Sarcoplasmic/endoplasmic reticulum calcium ATPase 2
Q4V9Z5-2	SE6L2	-0.109845	6.31022	Brain	Isoform 2 of Seizure 6-like protein 2
P28661-2	Sept4	-0.15968	4.34085	Brain	Isoform 2 of Septin-4
Q8CHH9-2	Sept8	-0.0726958	9.5349	Brain	Isoform 2 of Septin-8
Q61036-2	PAK3	-0.150181	4.61542	Brain	Isoform 2 of Serine/threonine-protein kinase PAK 3
P63328-2	PP2BA	-0.13295	5.21359	Brain	Isoform 2 of Serine/threonine-protein phosphatase 2B catalytic subunit alpha isoform
Q5DTL9-2	S4A10	-0.147022	4.71457	Brain	Isoform 2 of Sodium-driven chloride bicarbonate exchanger
Q91V14-2	S12A5	-0.0930125	7.4522	Brain	Isoform 2 of Solute carrier family 12 member 5
Q6P069-2	SORCN	-0.147242	4.70753	Brain	Isoform 2 of Sorcin
Q8CC35-2	SYNPO	-0.0625378	11.0836	Brain	Isoform 2 of Synaptopodin
Q8BGN8-2	SYNPR	-0.10536	6.57882	Brain	Isoform 2 of Synaptoporin
P60879-2	SNP25	-0.183878	3.7696	Brain	Isoform 2 of Synaptosomal-associated protein 25
O08599-2	STXB1	-0.0460534	15.051	Brain	Isoform 2 of Syntaxin-binding protein 1
P21107-2	TPM3	-0.126996	5.45802	Brain	Isoform 2 of Tropomyosin alpha-3 chain
P32921-2	SYWC	-0.152568	4.5432	Brain	Isoform 2 of Tryptophan--tRNA ligase, cytoplasmic
P35235-2	PTN11	-0.0757156	9.15461	Brain	Isoform 2 of Tyrosine-protein phosphatase non-receptor type 11
P97797-2	SHPS1	-0.0827359	8.37783	Brain	Isoform 2 of Tyrosine-protein phosphatase non-receptor type substrate 1
Q8R317-2	UBQL1	-0.0715737	9.68438	Liver	Isoform 2 of Ubiquilin-1
Q80X50-2	UBP2L	-0.0960499	7.21653	Brain	Isoform 2 of Ubiquitin-associated protein 2-like
P40336-2	VP26A	-0.128381	5.39914	Brain	Isoform 2 of Vacuolar protein sorting-associated protein 26A
Q62442-2	VAMP1	-0.154927	4.47402	Brain	Isoform 2 of Vesicle-associated membrane protein 1
Q9CS84-2	NRX1A	-0.13741	5.04439	Brain	Isoform 2a of Neurexin-1
Q9EPN1-3	NBEA	-0.0855221	8.10489	Brain	Isoform 3 of Neurobeachin
Q3UEB3-3	PUF60	-0.0608455	11.3919	Brain	Isoform 3 of Poly(U)-binding-splicing factor PUF60
P27546-4	MAP4	-0.170454	4.06647	Brain	Isoform 4 of Microtubule-associated protein 4
Q91V12-2	BACH	-0.14564	4.75933	Brain	Isoform A of Cytosolic acyl coenzyme A thioester hydrolase
Q9Z1G4-2	VPP1	-0.071254	9.72784	Brain	Isoform A1-I of V-type proton ATPase 116 kDa subunit a isoform 1
Q9QXS6-2	DREB	-0.104601	6.62658	Brain	Isoform A2 of Drebrin
P12023-2	A4	-0.137128	5.05474	Brain	Isoform APP695 of Amyloid beta A4 protein
P17426-2	AP2A1	-0.0855597	8.10133	Brain	Isoform B of AP-2 complex subunit alpha-1
Q9Z2D6-2	MECP2	-0.0965903	7.17616	Brain	Isoform B of Methyl-CpG-binding protein 2
Q9Z1B3-3	PLCB1	-0.0959662	7.22283	Brain	Isoform C of 1-phosphatidylinositol 4,5-bisphosphate phosphodiesterase beta-1
P48678-2	LMNA	-0.0695276	9.96938	Brain	Isoform C of Prelamin-A/C
P97807-2	FUMH	-0.168783	4.10673	Liver	Isoform Cytoplasmic of Fumarate hydratase, mitochondrial
P97807-2	FUMH	-0.0628675	11.0255	Brain	Isoform Cytoplasmic of Fumarate hydratase, mitochondrial
O70325-2	GPX41	-0.14022	4.94327	Brain	Isoform Cytoplasmic of Phospholipid hydroperoxide glutathione peroxidase, mitochondrial
P99029-2	PRDX5	-0.205849	3.36727	Liver	Isoform Cytoplasmic+peroxisomal of Peroxiredoxin-5, mitochondrial
P99029-2	PRDX5	-0.0659515	10.51	Brain	Isoform Cytoplasmic+peroxisomal of Peroxiredoxin-5, mitochondrial
P43006-2	EAA2	-0.0976092	7.10125	Brain	Isoform Glt-1A of Excitatory amino acid transporter 2
P17710-2	HXK1	-0.0529612	13.0878	Brain	Isoform HK1-SB of Hexokinase-1
Q60900-2	ELAV3	-0.132124	5.2462	Brain	Isoform HuC-S of ELAV-like protein 3
Q9R1T4-2	Sept6	-0.0534517	12.9677	Brain	Isoform I of Septin-6
O88935-1	SYN1	-0.049404	14.0302	Brain	Isoform Ib of Synapsin-1
Q64332-2	SYN2	-0.0529125	13.0999	Brain	Isoform IIb of Synapsin-2
P52480-2	KPYM	-0.101698	6.81573	Brain	Isoform M1 of Pyruvate kinase PKM
Q9QXS1-10	PLEC	-0.092308	7.50907	Brain	Isoform PLEC-1D of Plectin
O35226-2	PSMD4	-0.231914	2.98881	Brain	Isoform Rpn10B of 26S proteasome non-ATPase regulatory subunit 4
Q9CQV8-2	1433B	-0.165754	4.1818	Liver	Isoform Short of 14-3-3 protein beta/alpha
Q61548-2	AP180	-0.0481303	14.4015	Brain	Isoform Short of Clathrin coat assembly protein AP180
Q9WUK2-2	IF4H	-0.161553	4.29052	Brain	Isoform Short of Eukaryotic translation initiation factor 4H
O88587-2	COMT	-0.109474	6.33162	Brain	Isoform Soluble of Catechol O-methyltransferase
Q9JHI5	IVD	-0.177664	3.90145	Liver	Isovaleryl-CoA dehydrogenase, mitochondrial
Q9JHI5	IVD	-0.0627902	11.0391	Brain	Isovaleryl-CoA dehydrogenase, mitochondrial
P05784	K1C18	-0.129071	5.37028	Liver	Keratin, type I cytoskeletal 18
P11679	K2C8	-0.155359	4.46157	Liver	Keratin, type II cytoskeletal 8
O54983	CRYM	-0.0848876	8.16547	Brain	Ketimine reductase mu-crystallin
Q60749	KHDR1	-0.236443	2.93157	Brain	KH domain-containing, RNA-binding, signal transduction-associated protein 1
Q61768	KINH	-0.148521	4.66699	Brain	Kinesin-1 heavy chain
P33173	KIF1A	-0.0704119	9.84418	Brain	Kinesin-like protein KIF1A
Q91WN4	KMO	-0.12218	5.67317	Liver	Kynurenine 3-monooxygenase
Q9CPU0	LGUL	-0.221773	3.12548	Liver	Lactoylglutathione lyase
Q9CPU0	LGUL	-0.109589	6.32496	Brain	Lactoylglutathione lyase
Q6PB66	LPPRC	-0.129399	5.35668	Brain	Leucine-rich PPR motif-containing protein, mitochondrial
Q9D154	ILEUA	-0.0932333	7.43455	Brain	Leukocyte elastase inhibitor A
P24527	LKHA4	-0.0786571	8.81227	Brain	Leukotriene A-4 hydrolase
P58710	GGLO	-0.171709	4.03676	Liver	L-gulonolactone oxidase
Q61792	LASP1	-0.0936523	7.40128	Brain	LIM and SH3 domain protein 1
Q9DC07	LNEBL	-0.135682	5.10862	Brain	LIM zinc-binding domain-containing Nebulette
P53395	ODB2	-0.136182	5.08987	Liver	Lipoamide acyltransferase component of branched-chain alpha-keto acid dehydrogenase complex, mitochondrial
Q8VCC2	EST1	-0.154943	4.47357	Liver	Liver carboxylesterase 1
P06151	LDHA	-0.193502	3.58212	Liver	L-lactate dehydrogenase A chain
P16125	LDHB	-0.0933453	7.42562	Brain	L-lactate dehydrogenase B chain
P51174	ACADL	-0.160539	4.31764	Liver	Long-chain specific acyl-CoA dehydrogenase, mitochondrial
P51174	ACADL	-0.0679884	10.1951	Brain	Long-chain specific acyl-CoA dehydrogenase, mitochondrial
P41216	ACSL1	-0.200133	3.46343	Liver	Long-chain-fatty-acid--CoA ligase 1
Q8JZR0	ACSL5	-0.169907	4.07958	Liver	Long-chain-fatty-acid--CoA ligase 5
Q99PU5	ACBG1	-0.174167	3.97979	Brain	Long-chain-fatty-acid--CoA ligase ACSBG1
Q8VBT2	SDHL	-0.103706	6.68375	Liver	L-serine dehydratase/L-threonine deaminase
Q91X52	DCXR	-0.195484	3.5458	Liver	L-xylulose reductase
Q99MN1	SYK	-0.144321	4.80282	Brain	Lysine--tRNA ligase
P70699	LYAG	-0.0719803	9.62968	Liver	Lysosomal alpha-glucosidase
P11588	MUP1	-0.145539	4.76262	Liver	Major urinary protein 1
P14152	MDHC	-0.181428	3.8205	Liver	Malate dehydrogenase, cytoplasmic
P14152	MDHC	-0.0939274	7.3796	Brain	Malate dehydrogenase, cytoplasmic
P08249	MDHM	-0.165201	4.19579	Liver	Malate dehydrogenase, mitochondrial
P08249	MDHM	-0.0471292	14.7074	Brain	Malate dehydrogenase, mitochondrial
Q9WVL0	MAAI	-0.184121	3.76462	Liver	Maleylacetoacetate isomerase
Q8K310	MATR3	-0.172699	4.01362	Brain	Matrin-3
P45952	ACADM	-0.147698	4.69301	Liver	Medium-chain specific acyl-CoA dehydrogenase, mitochondrial
P45952	ACADM	-0.121347	5.7121	Brain	Medium-chain specific acyl-CoA dehydrogenase, mitochondrial
Q9QYS2	GRM3	-0.071342	9.71583	Brain	Metabotropic glutamate receptor 3
Q99MR8	MCCA	-0.0466377	14.8624	Brain	Methylcrotonoyl-CoA carboxylase subunit alpha, mitochondrial
Q9EQ20	MMSA	-0.149351	4.64106	Liver	Methylmalonate-semialdehyde dehydrogenase [acylating], mitochondrial
Q9EQ20	MMSA	-0.0813133	8.5244	Brain	Methylmalonate-semialdehyde dehydrogenase [acylating], mitochondrial
P16332	MUTA	-0.0667247	10.3882	Liver	Methylmalonyl-CoA mutase, mitochondrial
Q91VS7	MGST1	-0.190055	3.64709	Liver	Microsomal glutathione S-transferase 1
P14873	MAP1B	-0.118255	5.86145	Brain	Microtubule-associated protein 1B
P20357	MTAP2	-0.110962	6.2467	Brain	Microtubule-associated protein 2
Q7TSJ2	MAP6	-0.0493234	14.0531	Brain	Microtubule-associated protein 6
Q9CR62	M2OM	-0.0644847	10.749	Brain	Mitochondrial 2-oxoglutarate/malate carrier protein
Q9Z2Z6	MCAT	-0.182352	3.80116	Liver	Mitochondrial carnitine/acylcarnitine carrier protein
Q791V5	MTCH2	-0.224426	3.08853	Liver	Mitochondrial carrier homolog 2
Q9D6M3	GHC1	-0.066211	10.4688	Brain	Mitochondrial glutamate carrier 1
P62073	TIM10	-0.0446332	15.5298	Brain	Mitochondrial import inner membrane translocase subunit Tim10
P62075	TIM13	-0.167385	4.14103	Brain	Mitochondrial import inner membrane translocase subunit Tim13
Q9CPQ3	TOM22	-0.097017	7.14459	Brain	Mitochondrial import receptor subunit TOM22 homolog
Q9CZW5	TOM70	-0.0827595	8.37544	Brain	Mitochondrial import receptor subunit TOM70
Q9WVD5	ORNT1	-0.217389	3.18851	Liver	Mitochondrial ornithine transporter 1
P63030	MPC1	-0.11031	6.2836	Brain	Mitochondrial pyruvate carrier 1
Q9D023	MPC2	-0.222583	3.11411	Liver	Mitochondrial pyruvate carrier 2
P63085	MK01	-0.126138	5.49513	Brain	Mitogen-activated protein kinase 1
Q63844	MK03	-0.129586	5.34892	Brain	Mitogen-activated protein kinase 3
P26041	MOES	-0.129521	5.35162	Brain	Moesin
O35678	MGLL	-0.163794	4.23181	Brain	Monoglyceride lipase
Q922Q1	MOSC2	-0.105235	6.58667	Brain	MOSC domain-containing protein 2, mitochondrial
P28665	MUG1	-0.124376	5.57299	Liver	Murinoglobulin-1
P28665	MUG1	-0.116089	5.97081	Brain	Murinoglobulin-1
P28666	MUG2	-0.086578	8.00604	Liver	Murinoglobulin-2
Q9CQ19	MYL9	-0.140757	4.92442	Brain	Myosin regulatory light polypeptide 9
Q61879	MYH10	-0.101622	6.82087	Brain	Myosin-10
Q6URW6	MYH14	-0.1362	5.0892	Brain	Myosin-14
Q8VDD5	MYH9	-0.139127	4.98212	Liver	Myosin-9
Q8VDD5	MYH9	-0.133249	5.20189	Brain	Myosin-9
Q9CWS0	DDAH1	-0.119919	5.78014	Liver	N(G),N(G)-dimethylarginine dimethylaminohydrolase 1
Q9CWS0	DDAH1	-0.0762981	9.08472	Brain	N(G),N(G)-dimethylarginine dimethylaminohydrolase 1
P70441	NHRF1	-0.09891	7.00786	Brain	Na(+)/H(+) exchange regulatory cofactor NHE-RF1
Q99LC3	NDUAA	-0.0570261	12.1549	Brain	NADH dehydrogenase [ubiquinone] 1 alpha subcomplex subunit 10, mitochondrial
Q9DC69	NDUA9	-0.179085	3.8705	Liver	NADH dehydrogenase [ubiquinone] 1 alpha subcomplex subunit 9, mitochondrial
Q9DC69	NDUA9	-0.0445407	15.5621	Brain	NADH dehydrogenase [ubiquinone] 1 alpha subcomplex subunit 9, mitochondrial
Q9CQZ6	NDUB3	-0.0713053	9.72084	Brain	NADH dehydrogenase [ubiquinone] 1 beta subcomplex subunit 3
Q9D6J5	NDUB8	-0.0502668	13.7894	Brain	NADH dehydrogenase [ubiquinone] 1 beta subcomplex subunit 8, mitochondrial
Q9CQJ8	NDUB9	-0.0579775	11.9555	Brain	NADH dehydrogenase [ubiquinone] 1 beta subcomplex subunit 9
Q91WD5	NDUS2	-0.0739284	9.37593	Brain	NADH dehydrogenase [ubiquinone] iron-sulfur protein 2, mitochondrial
Q9DC70	NDUS7	-0.0694307	9.98329	Brain	NADH dehydrogenase [ubiquinone] iron-sulfur protein 7, mitochondrial
Q8K3J1	NDUS8	-0.059487	11.6521	Brain	NADH dehydrogenase [ubiquinone] iron-sulfur protein 8, mitochondrial
Q91VD9	NDUS1	-0.0629204	11.0163	Brain	NADH-ubiquinone oxidoreductase 75 kDa subunit, mitochondrial
P03888	NU1M	-0.140063	4.94881	Liver	NADH-ubiquinone oxidoreductase chain 1
P06801	MAOX	-0.16173	4.28583	Liver	NADP-dependent malic enzyme
P06801	MAOX	-0.0883668	7.84398	Brain	NADP-dependent malic enzyme
P37040	NCPR	-0.179501	3.86152	Liver	NADPH--cytochrome P450 reductase
Q60817	NACA	-0.158462	4.37422	Brain	Nascent polypeptide-associated complex subunit alpha
Q9ESJ4	SPN90	-0.130217	5.32302	Brain	NCK-interacting protein with SH3 domain
P11627	L1CAM	-0.104012	6.66411	Brain	Neural cell adhesion molecule L1
Q91X97	NCALD	-0.15925	4.35256	Brain	Neurocalcin-delta
P19246	NFH	-0.05829	11.8914	Brain	Neurofilament heavy polypeptide
P08551	NFL	-0.0461391	15.023	Brain	Neurofilament light polypeptide
P08553	NFM	-0.0678193	10.2205	Brain	Neurofilament medium polypeptide
P84075	HPCA	-0.179426	3.86313	Brain	Neuron-specific calcium-binding protein hippocalcin
P97300	NPTN	-0.0777003	8.92078	Brain	Neuroplastin
Q91X91	NADC	-0.191494	3.61968	Liver	Nicotinate-nucleotide pyrophosphorylase [carboxylating]
Q99K48	NONO	-0.133166	5.20513	Brain	Non-POU domain-containing octamer-binding protein
P32020	NLTP	-0.16149	4.2922	Liver	Non-specific lipid-transfer protein
Q02819	NUCB1	-0.167708	4.13306	Brain	Nucleobindin-1
Q61937	NPM	-0.0843971	8.21293	Brain	Nucleophosmin
Q01768	NDKB	-0.169953	4.07847	Liver	Nucleoside diphosphate kinase B
Q9CZ30	OLA1	-0.167376	4.14125	Brain	Obg-like ATPase 1
P29758	OAT	-0.179617	3.85904	Liver	Ornithine aminotransferase, mitochondrial
P11725	OTC	-0.152786	4.53673	Liver	Ornithine carbamoyltransferase, mitochondrial
O54901	OX2G	-0.105691	6.55823	Brain	OX-2 membrane glycoprotein
P00688	AMYP	-0.181988	3.80876	Liver	Pancreatic alpha-amylase
P17742	PPIA	-0.208206	3.32914	Liver	Peptidyl-prolyl cis-trans isomerase A
P17742	PPIA	-0.121547	5.70272	Brain	Peptidyl-prolyl cis-trans isomerase A
P24369	PPIB	-0.200529	3.45659	Liver	Peptidyl-prolyl cis-trans isomerase B
P24369	PPIB	-0.166362	4.16649	Brain	Peptidyl-prolyl cis-trans isomerase B
Q9CR16	PPID	-0.126604	5.47493	Liver	Peptidyl-prolyl cis-trans isomerase D
P26883	FKB1A	-0.160095	4.3296	Brain	Peptidyl-prolyl cis-trans isomerase FKBP1A
P30416	FKBP4	-0.161696	4.28672	Brain	Peptidyl-prolyl cis-trans isomerase FKBP4
Q9DBG5	PLIN3	-0.168796	4.10641	Brain	Perilipin-3
P35700	PRDX1	-0.199636	3.47205	Liver	Peroxiredoxin-1
P35700	PRDX1	-0.110751	6.25859	Brain	Peroxiredoxin-1
O08709	PRDX6	-0.167433	4.13984	Liver	Peroxiredoxin-6
O08709	PRDX6	-0.0777704	8.91274	Brain	Peroxiredoxin-6
Q9R0H0	ACOX1	-0.174237	3.97819	Liver	Peroxisomal acyl-coenzyme A oxidase 1
Q9QXD1	ACOX2	-0.193193	3.58786	Liver	Peroxisomal acyl-coenzyme A oxidase 2
Q9DBM2	ECHP	-0.17695	3.91719	Liver	Peroxisomal bifunctional enzyme
P51660	DHB4	-0.137007	5.0592	Liver	Peroxisomal multifunctional enzyme type 2
Q99MZ7	PECR	-0.216166	3.20654	Liver	Peroxisomal trans-2-enoyl-CoA reductase
Q9DCG6	PBLD1	-0.206869	3.35066	Liver	Phenazine biosynthesis-like domain-containing protein 1
Q9CXN7	PBLD2	-0.134353	5.15914	Liver	Phenazine biosynthesis-like domain-containing protein 2
Q8VEM8	MPCP	-0.209387	3.31036	Liver	Phosphate carrier protein, mitochondrial
Q8VEM8	MPCP	-0.0639711	10.8353	Brain	Phosphate carrier protein, mitochondrial
P70296	PEBP1	-0.184512	3.75666	Liver	Phosphatidylethanolamine-binding protein 1
Q9Z2V4	PCKGC	-0.146356	4.73603	Liver	Phosphoenolpyruvate carboxykinase, cytosolic [GTP]
Q9D0F9	PGM1	-0.185987	3.72686	Liver	Phosphoglucomutase-1
Q9D0F9	PGM1	-0.0869463	7.97213	Brain	Phosphoglucomutase-1
P09411	PGK1	-0.175134	3.95782	Liver	Phosphoglycerate kinase 1
P09411	PGK1	-0.0825293	8.3988	Brain	Phosphoglycerate kinase 1
Q9DBJ1	PGAM1	-0.184371	3.75953	Liver	Phosphoglycerate mutase 1
Q9DBJ1	PGAM1	-0.100825	6.87476	Brain	Phosphoglycerate mutase 1
Q99K85	SERC	-0.135976	5.09755	Brain	Phosphoserine aminotransferase
O35386	PAHX	-0.148565	4.66563	Liver	Phytanoyl-CoA dioxygenase, peroxisomal
Q8K0S0	PHYIP	-0.183346	3.78054	Brain	Phytanoyl-CoA hydroxylase-interacting protein
Q8BGT8	PHIPL	-0.180992	3.82972	Brain	Phytanoyl-CoA hydroxylase-interacting protein-like
Q9R0K7	AT2B2	-0.0894707	7.7472	Brain	Plasma membrane calcium-transporting ATPase 2
Q61233	PLSL	-0.193391	3.58418	Liver	Plastin-2
Q61233	PLSL	-0.156589	4.42653	Brain	Plastin-2
Q99K51	PLST	-0.153174	4.52524	Liver	Plastin-3
Q99K51	PLST	-0.156768	4.42147	Brain	Plastin-3
P70207	PLXA2	-0.13254	5.2297	Brain	Plexin-A2
Q80UG2	PLXA4	-0.136661	5.07204	Brain	Plexin-A4
P29341	PABP1	-0.165005	4.20078	Liver	Polyadenylate-binding protein 1
P29341	PABP1	-0.126224	5.49143	Brain	Polyadenylate-binding protein 1
Q8R5J9	PRAF3	-0.128461	5.39578	Brain	PRA1 family protein 3
O70591	PFD2	-0.134424	5.15643	Brain	Prefoldin subunit 2
Q9CQF9	PCYOX	-0.093001	7.45312	Brain	Prenylcysteine oxidase
Q61656	DDX5	-0.121858	5.68816	Liver	Probable ATP-dependent RNA helicase DDX5
Q61656	DDX5	-0.169927	4.07908	Brain	Probable ATP-dependent RNA helicase DDX5
Q8C419	GP158	-0.105659	6.56023	Brain	Probable G-protein coupled receptor 158
Q9DBA8	HUTI	-0.139937	4.95327	Liver	Probable imidazolonepropionase
P70398	USP9X	-0.0365289	18.9753	Brain	Probable ubiquitin carboxyl-terminal hydrolase FAF-X
P62962	PROF1	-0.220837	3.13873	Liver	Profilin-1
P62962	PROF1	-0.129991	5.33227	Brain	Profilin-1
Q9JJV2	PROF2	-0.107456	6.4505	Brain	Profilin-2
Q8VE70	PDC10	-0.0283164	24.4786	Brain	Programmed cell death protein 10
P56812	PDCD5	-0.169331	4.09344	Brain	Programmed cell death protein 5
O35129	PHB2	-0.153935	4.50286	Liver	Prohibitin-2
O35129	PHB2	-0.0513299	13.5038	Brain	Prohibitin-2
Q9WU79	PROD	-0.16444	4.2152	Liver	Proline dehydrogenase 1, mitochondrial
Q9Z2Y8	PROSC	-0.124676	5.55959	Liver	Proline synthase co-transcribed bacterial homolog protein
P97371	PSME1	-0.21449	3.2316	Liver	Proteasome activator complex subunit 1
Q9R1P4	PSA1	-0.167897	4.12841	Liver	Proteasome subunit alpha type-1
O70435	PSA3	-0.222176	3.11981	Liver	Proteasome subunit alpha type-3
Q9Z2U1	PSA5	-0.167477	4.13877	Liver	Proteasome subunit alpha type-5
Q9Z2U1	PSA5	-0.136745	5.06892	Brain	Proteasome subunit alpha type-5
Q9Z2U0	PSA7	-0.132248	5.24126	Brain	Proteasome subunit alpha type-7
O09061	PSB1	-0.202084	3.42999	Liver	Proteasome subunit beta type-1
P99026	PSB4	-0.110907	6.24981	Brain	Proteasome subunit beta type-4
P70195	PSB7	-0.112621	6.15469	Brain	Proteasome subunit beta type-7
P09103	PDIA1	-0.174552	3.97102	Liver	Protein disulfide-isomerase
P09103	PDIA1	-0.173234	4.00121	Brain	Protein disulfide-isomerase
P27773	PDIA3	-0.131721	5.26226	Liver	Protein disulfide-isomerase A3
P27773	PDIA3	-0.14148	4.89925	Brain	Protein disulfide-isomerase A3
P08003	PDIA4	-0.174824	3.96482	Liver	Protein disulfide-isomerase A4
P08003	PDIA4	-0.136059	5.09445	Brain	Protein disulfide-isomerase A4
Q921X9	PDIA5	-0.106372	6.51623	Liver	Protein disulfide-isomerase A5
Q8BXZ1	TMX3	-0.124991	5.54559	Brain	Protein disulfide-isomerase TMX3
Q99LX0	PARK7	-0.181057	3.82834	Liver	Protein DJ-1
Q99LX0	PARK7	-0.0849304	8.16136	Brain	Protein DJ-1
Q9CR98	F136A	-0.193436	3.58333	Liver	Protein FAM136A
Q9D6U8	F162A	-0.0815375	8.50096	Brain	Protein FAM162A
Q8BR63	F177A	-0.151566	4.57323	Brain	Protein FAM177A1
Q921M7	FA49B	-0.108372	6.396	Brain	Protein FAM49B
P20444	KPCA	-0.145182	4.77433	Brain	Protein kinase C alpha type
Q61644	PACN1	-0.0791896	8.75301	Brain	Protein kinase C and casein kinase substrate in neurons protein 1
P63318	KPCG	-0.137729	5.0327	Brain	Protein kinase C gamma type
Q8JZS0	LIN7A	-0.0527569	13.1385	Brain	Protein lin-7 homolog A
Q62433	NDRG1	-0.160029	4.3314	Brain	Protein NDRG1
Q3UM45	PP1R7	-0.127781	5.42449	Brain	Protein phosphatase 1 regulatory subunit 7
Q9D394	RUFY3	-0.126748	5.4687	Brain	Protein RUFY3
Q01405	SC23A	-0.133778	5.18133	Liver	Protein transport protein Sec23A
Q9CQS8	SC61B	-0.229013	3.02667	Brain	Protein transport protein Sec61 subunit beta
P23492	PNPH	-0.181802	3.81264	Liver	Purine nucleoside phosphorylase
P63054	PCP4	-0.0727224	9.53141	Brain	Purkinje cell protein 4
Q11011	PSA	-0.0982017	7.0584	Brain	Puromycin-sensitive aminopeptidase
Q80SW1	SAHH2	-0.080979	8.55959	Brain	Putative adenosylhomocysteinase 2
Q68FL4	SAHH3	-0.0798271	8.6831	Brain	Putative adenosylhomocysteinase 3
P16381	DDX3L	-0.094636	7.32435	Liver	Putative ATP-dependent RNA helicase Pl10
Q91XF0	PNPO	-0.148577	4.66525	Liver	Pyridoxine-5'-phosphate oxidase
Q05920	PYC	-0.169365	4.09262	Liver	Pyruvate carboxylase, mitochondrial
Q05920	PYC	-0.0867704	7.98829	Brain	Pyruvate carboxylase, mitochondrial
P35486	ODPA	-0.190503	3.63852	Liver	Pyruvate dehydrogenase E1 component subunit alpha, somatic form, mitochondrial
P35486	ODPA	-0.0710557	9.75499	Brain	Pyruvate dehydrogenase E1 component subunit alpha, somatic form, mitochondrial
Q9D051	ODPB	-0.0532912	13.0068	Brain	Pyruvate dehydrogenase E1 component subunit beta, mitochondrial
P50396	GDIA	-0.1787	3.87883	Liver	Rab GDP dissociation inhibitor alpha
P50396	GDIA	-0.103953	6.66789	Brain	Rab GDP dissociation inhibitor alpha
Q61598	GDIB	-0.168775	4.10693	Liver	Rab GDP dissociation inhibitor beta
Q61598	GDIB	-0.0996085	6.95872	Brain	Rab GDP dissociation inhibitor beta
P47708	RP3A	-0.111104	6.23872	Brain	Rabphilin-3A
Q3UQ44	IQGA2	-0.100311	6.90999	Liver	Ras GTPase-activating-like protein IQGAP2
F6SEU4	SYGP1	-0.108839	6.36857	Brain	Ras/Rap GTPase-activating protein SynGAP
P63001	RAC1	-0.194217	3.56894	Liver	Ras-related C3 botulinum toxin substrate 1
Q91V41	RAB14	-0.178613	3.88073	Brain	Ras-related protein Rab-14
P62821	RAB1A	-0.125147	5.53868	Brain	Ras-related protein Rab-1A
Q9D1G1	RAB1B	-0.106787	6.49092	Brain	Ras-related protein Rab-1B
P53994	RAB2A	-0.146817	4.72117	Brain	Ras-related protein Rab-2A
P63011	RAB3A	-0.1258	5.50992	Brain	Ras-related protein Rab-3A
P62823	RAB3C	-0.124135	5.5838	Brain	Ras-related protein Rab-3C
P61294	RAB6B	-0.186258	3.72143	Brain	Ras-related protein Rab-6B
P63321	RALA	-0.0508795	13.6233	Brain	Ras-related protein Ral-A
Q9JIW9	RALB	-0.0508795	13.6233	Brain	Ras-related protein Ral-B
B9EKR1	PRPTZ	-0.0514931	13.461	Brain	Receptor-type tyrosine-protein phosphatase zeta
Q9CYH2	F213A	-0.167949	4.12713	Brain	Redox-regulatory protein FAM213A
Q64374	RGN	-0.162744	4.25912	Liver	Regucalcin
Q8BP92	RCN2	-0.0649934	10.6649	Brain	Reticulocalbin-2
Q8K0T0	RTN1	-0.193533	3.58155	Brain	Reticulon-1
P24549	AL1A1	-0.213377	3.24846	Liver	Retinal dehydrogenase 1
P24549	AL1A1	-0.109206	6.34716	Brain	Retinal dehydrogenase 1
Q99PT1	GDIR1	-0.070217	9.87149	Brain	Rho GDP-dissociation inhibitor 1
P70336	ROCK2	-0.0971234	7.13677	Brain	Rho-associated protein kinase 2
Q62159	RHOC	-0.122145	5.67478	Brain	Rho-related GTP-binding protein RhoC
P52760	UK114	-0.052741	13.1425	Brain	Ribonuclease UK114
Q99PL5	RRBP1	-0.17065	4.0618	Liver	Ribosome-binding protein 1
Q99PL5	RRBP1	-0.170929	4.05519	Brain	Ribosome-binding protein 1
Q8C2Q3	RBM14	-0.100274	6.91256	Brain	RNA-binding protein 14
P56959	FUS	-0.196735	3.52325	Brain	RNA-binding protein FUS
Q8R4C2	RUFY2	-0.126027	5.49998	Brain	RUN and FYVE domain-containing protein 2
Q91X83	METK1	-0.110466	6.27477	Liver	S-adenosylmethionine synthase isoform type-1
Q3THS6	METK2	-0.204702	3.38613	Brain	S-adenosylmethionine synthase isoform type-2
Q99LB7	SARDH	-0.162257	4.27191	Liver	Sarcosine dehydrogenase, mitochondrial
Q99J08	S14L2	-0.213257	3.25029	Liver	SEC14-like protein 2
Q99J08	S14L2	-0.114644	6.04608	Brain	SEC14-like protein 2
Q8R0F9	S14L4	-0.144208	4.80659	Liver	SEC14-like protein 4
Q9CZC8	SCRN1	-0.119848	5.78356	Brain	Secernin-1
P17563	SBP1	-0.197402	3.51135	Liver	Selenium-binding protein 1
Q63836	SBP2	-0.180014	3.85053	Liver	Selenium-binding protein 2
Q64105	SPRE	-0.199668	3.47149	Liver	Sepiapterin reductase
P42208	Sept2	-0.073129	9.47842	Brain	Septin-2
O55131	Sept7	-0.0785766	8.8213	Brain	Septin-7
Q9EP89	LACTB	-0.130178	5.3246	Liver	Serine beta-lactamase-like protein LACTB, mitochondrial
P50431	GLYC	-0.194468	3.56433	Liver	Serine hydroxymethyltransferase, cytosolic
P07759	SPA3K	-0.152653	4.54068	Liver	Serine protease inhibitor A3K
P07759	SPA3K	-0.187038	3.70592	Brain	Serine protease inhibitor A3K
Q03734	SPA3M	-0.185876	3.72909	Brain	Serine protease inhibitor A3M
Q91WP6	SPA3N	-0.160895	4.30806	Liver	Serine protease inhibitor A3N
O88643	PAK1	-0.133064	5.20912	Brain	Serine/threonine-protein kinase PAK 1
Q8CIN4	PAK2	-0.13755	5.03923	Brain	Serine/threonine-protein kinase PAK 2
Q76MZ3	2AAA	-0.149015	4.65153	Brain	Serine/threonine-protein phosphatase 2A 65 kDa regulatory subunit A alpha isoform
P63330	PP2AA	-0.14655	4.72976	Brain	Serine/threonine-protein phosphatase 2A catalytic subunit alpha isoform
Q60676	PPP5	-0.102907	6.7357	Brain	Serine/threonine-protein phosphatase 5
Q921I1	TRFE	-0.183659	3.77409	Liver	Serotransferrin
Q921I1	TRFE	-0.190471	3.63913	Brain	Serotransferrin
Q60854	SPB6	-0.0915135	7.57426	Brain	Serpin B6
P07724	ALBU	-0.155428	4.4596	Liver	Serum albumin
P07724	ALBU	-0.165931	4.17732	Brain	Serum albumin
Q9R0P3	ESTD	-0.177913	3.896	Liver	S-formylglutathione hydrolase
Q07417	ACADS	-0.154609	4.48322	Liver	Short-chain specific acyl-CoA dehydrogenase, mitochondrial
Q925N2	SFXN2	-0.103615	6.68967	Liver	Sideroflexin-2
P70297	STAM1	-0.119074	5.82114	Brain	Signal transducing adapter molecule 1
Q8VDN2	AT1A1	-0.142733	4.85626	Liver	Sodium/potassium-transporting ATPase subunit alpha-1
Q8VDN2	AT1A1	-0.0737581	9.39757	Brain	Sodium/potassium-transporting ATPase subunit alpha-1
Q6PIE5	AT1A2	-0.0671801	10.3177	Brain	Sodium/potassium-transporting ATPase subunit alpha-2
Q6PIC6	AT1A3	-0.0775877	8.93372	Brain	Sodium/potassium-transporting ATPase subunit alpha-3
P55012	S12A2	-0.113916	6.08471	Brain	Solute carrier family 12 member 2
P17809	GTR1	-0.129235	5.36348	Brain	Solute carrier family 2, facilitated glucose transporter member 1
Q64442	DHSO	-0.205163	3.37853	Liver	Sorbitol dehydrogenase
Q9WV80	SNX1	-0.173404	3.99729	Brain	Sorting nexin-1
Q62261	SPTB2	-0.0945703	7.32944	Brain	Spectrin beta chain, non-erythrocytic 1
Q9WTX5	SKP1	-0.124521	5.56652	Brain	S-phase kinase-associated protein 1
Q9Z1N5	DX39B	-0.108805	6.37054	Brain	Spliceosome RNA helicase Ddx39b
P26369	U2AF2	-0.0552574	12.544	Brain	Splicing factor U2AF 65 kDa subunit
Q8VIJ6	SFPQ	-0.102529	6.76047	Brain	Splicing factor, proline- and glutamine-rich
Q78PY7	SND1	-0.152869	4.53425	Liver	Staphylococcal nuclease domain-containing protein 1
Q9DBG1	CP27A	-0.175118	3.95818	Liver	Sterol 26-hydroxylase, mitochondrial
P38647	GRP75	-0.209234	3.31279	Liver	Stress-70 protein, mitochondrial
P38647	GRP75	-0.119419	5.80433	Brain	Stress-70 protein, mitochondrial
Q60864	STIP1	-0.144623	4.7928	Liver	Stress-induced-phosphoprotein 1
Q60864	STIP1	-0.122923	5.63886	Brain	Stress-induced-phosphoprotein 1
Q8K2B3	SDHA	-0.146503	4.73128	Liver	Succinate dehydrogenase [ubiquinone] flavoprotein subunit, mitochondrial
Q8K2B3	SDHA	-0.0979161	7.07899	Brain	Succinate dehydrogenase [ubiquinone] flavoprotein subunit, mitochondrial
Q9WUM5	SUCA	-0.159191	4.35418	Liver	Succinyl-CoA ligase [ADP/GDP-forming] subunit alpha, mitochondrial
Q9Z2I9	SUCB1	-0.144529	4.7959	Liver	Succinyl-CoA ligase [ADP-forming] subunit beta, mitochondrial
Q9Z2I9	SUCB1	-0.0622372	11.1372	Brain	Succinyl-CoA ligase [ADP-forming] subunit beta, mitochondrial
Q9Z2I8	SUCB2	-0.146885	4.71897	Liver	Succinyl-CoA ligase [GDP-forming] subunit beta, mitochondrial
Q9D0K2	SCOT1	-0.0912684	7.5946	Brain	Succinyl-CoA:3-ketoacid coenzyme A transferase 1, mitochondrial
Q8R086	SUOX	-0.129821	5.33923	Liver	Sulfite oxidase, mitochondrial
Q3UZZ6	ST1D1	-0.161411	4.29431	Liver	Sulfotransferase 1 family member D1
P52840	ST1A1	-0.102016	6.79451	Liver	Sulfotransferase 1A1
P08228	SODC	-0.0661587	10.477	Brain	Superoxide dismutase [Cu-Zn]
Q8BG39	SV2B	-0.0818994	8.4634	Brain	Synaptic vesicle glycoprotein 2B
Q62465	VAT1	-0.0769276	9.01038	Brain	Synaptic vesicle membrane protein VAT-1 homolog
Q8CHC4	SYNJ1	-0.102343	6.77277	Brain	Synaptojanin-1
Q62277	SYPH	-0.0562214	12.3289	Brain	Synaptophysin
P46096	SYT1	-0.103013	6.72876	Brain	Synaptotagmin-1
Q9ER00	STX12	-0.143712	4.82315	Brain	Syntaxin-12
P61264	STX1B	-0.0520506	13.3168	Brain	Syntaxin-1B
P26039	TLN1	-0.139434	4.97116	Brain	Talin-1
Q71LX4	TLN2	-0.107979	6.41926	Brain	Talin-2
O88746	TOM1	-0.0323506	21.4261	Brain	Target of Myb protein 1
P11983	TCPA	-0.138296	5.01204	Brain	T-complex protein 1 subunit alpha
P80314	TCPB	-0.115457	6.00348	Brain	T-complex protein 1 subunit beta
P80315	TCPD	-0.138472	5.00568	Liver	T-complex protein 1 subunit delta
P80315	TCPD	-0.111988	6.18948	Brain	T-complex protein 1 subunit delta
P80316	TCPE	-0.15074	4.5983	Liver	T-complex protein 1 subunit epsilon
P80316	TCPE	-0.0993662	6.97568	Brain	T-complex protein 1 subunit epsilon
P80313	TCPH	-0.156242	4.43638	Brain	T-complex protein 1 subunit eta
P80318	TCPG	-0.160297	4.32414	Liver	T-complex protein 1 subunit gamma
P80318	TCPG	-0.129481	5.35327	Brain	T-complex protein 1 subunit gamma
P42932	TCPQ	-0.206207	3.36142	Liver	T-complex protein 1 subunit theta
P42932	TCPQ	-0.167974	4.12651	Brain	T-complex protein 1 subunit theta
P80317	TCPZ	-0.177969	3.89477	Brain	T-complex protein 1 subunit zeta
Q62283	TSN7	-0.158026	4.3863	Brain	Tetraspanin-7
Q8CDN6	TXNL1	-0.0989838	7.00264	Liver	Thioredoxin-like protein 1
Q8CDN6	TXNL1	-0.190195	3.6444	Brain	Thioredoxin-like protein 1
Q9D710	TMX2	-0.0736483	9.41158	Brain	Thioredoxin-related transmembrane protein 2
P52196	THTR	-0.149457	4.63777	Liver	Thiosulfate sulfurtransferase
Q62264	THRSP	-0.186466	3.71729	Liver	Thyroid hormone-inducible hepatic protein
P39447	ZO1	-0.152723	4.53858	Brain	Tight junction protein ZO-1
Q9QZ06	TOLIP	-0.179274	3.86642	Brain	Toll-interacting protein
Q93092	TALDO	-0.127481	5.43726	Brain	Transaldolase
Q8R0A5	TCAL3	-0.235849	2.93894	Brain	Transcription elongation factor A protein-like 3
Q8CCT4	TCAL5	-0.235849	2.93894	Brain	Transcription elongation factor A protein-like 5
P83940	ELOC	-0.117386	5.90488	Brain	Transcription elongation factor B polypeptide 1
Q62351	TFR1	-0.171314	4.04607	Brain	Transferrin receptor protein 1
Q9QUI0	RHOA	-0.116617	5.94379	Brain	Transforming protein RhoA
P37804	TAGL	-0.130385	5.31616	Brain	Transgelin
Q9WVA4	TAGL2	-0.156608	4.426	Brain	Transgelin-2
Q9R1Q8	TAGL3	-0.132426	5.23424	Brain	Transgelin-3
Q01853	TERA	-0.182035	3.80776	Liver	Transitional endoplasmic reticulum ATPase
Q01853	TERA	-0.149926	4.62326	Brain	Transitional endoplasmic reticulum ATPase
P40142	TKT	-0.146927	4.71764	Liver	Transketolase
P40142	TKT	-0.089262	7.76531	Brain	Transketolase
P63028	TCTP	-0.142721	4.85666	Liver	Translationally-controlled tumor protein
P63028	TCTP	-0.160508	4.31847	Brain	Translationally-controlled tumor protein
Q9R0Q3	TMED2	-0.162384	4.26856	Brain	Transmembrane emp24 domain-containing protein 2
Q8BMS1	ECHA	-0.189725	3.65343	Liver	Trifunctional enzyme subunit alpha, mitochondrial
Q99JY0	ECHB	-0.157806	4.39241	Liver	Trifunctional enzyme subunit beta, mitochondrial
Q99JY0	ECHB	-0.127982	5.41598	Brain	Trifunctional enzyme subunit beta, mitochondrial
P17751	TPIS	-0.181096	3.8275	Brain	Triosephosphate isomerase
Q99LF4	RTCB	-0.11639	5.9554	Liver	tRNA-splicing ligase RtcB homolog
Q99LF4	RTCB	-0.154653	4.48196	Brain	tRNA-splicing ligase RtcB homolog
P68369	TBA1A	-0.159794	4.33774	Liver	Tubulin alpha-1A chain
P68369	TBA1A	-0.0512677	13.5202	Brain	Tubulin alpha-1A chain
P05213	TBA1B	-0.0512677	13.5202	Brain	Tubulin alpha-1B chain
Q7TMM9	TBB2A	-0.195272	3.54965	Liver	Tubulin beta-2A chain
Q7TMM9	TBB2A	-0.0496481	13.9612	Brain	Tubulin beta-2A chain
Q9CWF2	TBB2B	-0.0493114	14.0565	Brain	Tubulin beta-2B chain
Q9ERD7	TBB3	-0.0493232	14.0532	Brain	Tubulin beta-3 chain
Q9D6F9	TBB4A	-0.0715222	9.69136	Brain	Tubulin beta-4A chain
P68372	TBB4B	-0.194679	3.56047	Liver	Tubulin beta-4B chain
P68372	TBB4B	-0.063817	10.8615	Brain	Tubulin beta-4B chain
P99024	TBB5	-0.209615	3.30676	Liver	Tubulin beta-5 chain
Q922F4	TBB6	-0.206934	3.34961	Liver	Tubulin beta-6 chain
Q9CYZ2	TPD54	-0.184777	3.75126	Brain	Tumor protein D54
Q9EPW0	INP4A	-0.141051	4.91416	Brain	Type I inositol 3,4-bisphosphate 4-phosphatase
Q9QZM0	UBQL2	-0.154665	4.48161	Brain	Ubiquilin-2
Q99NB8	UBQL4	-0.216267	3.20505	Brain	Ubiquilin-4
P56399	UBP5	-0.0851222	8.14296	Brain	Ubiquitin carboxyl-terminal hydrolase 5
Q6ZPJ3	UBE2O	-0.0746928	9.27997	Brain	Ubiquitin-conjugating enzyme E2 O
Q9CZY3	UB2V1	-0.136608	5.07399	Brain	Ubiquitin-conjugating enzyme E2 variant 1
Q9D2M8	UB2V2	-0.115672	5.99233	Brain	Ubiquitin-conjugating enzyme E2 variant 2
Q02053	UBA1	-0.0745378	9.29928	Liver	Ubiquitin-like modifier-activating enzyme 1
Q02053	UBA1	-0.11841	5.8538	Brain	Ubiquitin-like modifier-activating enzyme 1
O70475	UGDH	-0.184837	3.75004	Liver	UDP-glucose 6-dehydrogenase
Q63886	UD11	-0.198742	3.48768	Liver	UDP-glucuronosyltransferase 1-1
Q64435	UD16	-0.188067	3.68564	Liver	UDP-glucuronosyltransferase 1-6
Q62452	UD19	-0.198654	3.48922	Liver	UDP-glucuronosyltransferase 1-9
Q8BWQ1	UD2A3	-0.125864	5.50711	Liver	UDP-glucuronosyltransferase 2A3
Q8JZZ0	UD3A2	-0.217259	3.19041	Liver	UDP-glucuronosyltransferase 3A2
Q8R0A7	K0513	-0.165284	4.19366	Brain	Uncharacterized protein KIAA0513
Q99104	MYO5A	-0.144558	4.79493	Brain	Unconventional myosin-Va
P25688	URIC	-0.227696	3.04418	Liver	Uricase
Q8VC12	HUTU	-0.195496	3.54559	Liver	Urocanate hydratase
Q91ZJ5	UGPA	-0.0911502	7.60445	Liver	UTP--glucose-1-phosphate uridylyltransferase
P54728	RD23B	-0.174429	3.9738	Brain	UV excision repair protein RAD23 homolog B
Q8C0E2	VP26B	-0.14861	4.66421	Brain	Vacuolar protein sorting-associated protein 26B
Q8R164	BPHL	-0.184293	3.76111	Liver	Valacyclovir hydrolase
P50544	ACADV	-0.157233	4.4084	Liver	Very long-chain specific acyl-CoA dehydrogenase, mitochondrial
P63044	VAMP2	-0.133637	5.18679	Brain	Vesicle-associated membrane protein 2
Q9WV55	VAPA	-0.157525	4.40022	Brain	Vesicle-associated membrane protein-associated protein A
Q9QY76	VAPB	-0.0965014	7.18276	Brain	Vesicle-associated membrane protein-associated protein B
P46460	NSF	-0.106737	6.49398	Brain	Vesicle-fusing ATPase
O08547	SC22B	-0.164831	4.20521	Brain	Vesicle-trafficking protein SEC22b
Q8VDJ3	VIGLN	-0.112638	6.15377	Liver	Vigilin
P20152	VIME	-0.10002	6.93005	Brain	Vimentin
Q64727	VINC	-0.110182	6.29092	Brain	Vinculin
P62761	VISL1	-0.177599	3.90289	Brain	Visinin-like protein 1
P21614	VTDB	-0.141301	4.90545	Liver	Vitamin D-binding protein
P62482	KCAB2	-0.106034	6.53703	Brain	Voltage-gated potassium channel subunit beta-2
P50516	VATA	-0.10122	6.84791	Brain	V-type proton ATPase catalytic subunit A
P62814	VATB2	-0.0798432	8.68135	Brain	V-type proton ATPase subunit B, brain isoform
Q9Z1G3	VATC1	-0.100234	6.91528	Brain	V-type proton ATPase subunit C 1
P57746	VATD	-0.118056	5.87134	Brain	V-type proton ATPase subunit D
P50518	VATE1	-0.099273	6.98223	Brain	V-type proton ATPase subunit E 1
Q9D1K2	VATF	-0.116619	5.94367	Brain	V-type proton ATPase subunit F
Q9WTT4	VATG2	-0.121922	5.68517	Brain	V-type proton ATPase subunit G 2

## Sheet: TableS4
Cluster	Uniprot	Gene
A	Q3THS6	METK2
A	Q02819	NUCB1
A	O35226-2	PSMD4
A	P35279-2	RAB6A
A	P60879-2	SNP25
A	Q8R0A5	TCAL3
A	P11031	TCP4
A	Q99NB8	UBQL4
B	P12023-2	A4
B	P08226	APOE
B	P01027	CO3
B	P21460	CYTC
B	Q501J6	DDX17
B	Q62167	DDX3X
B	P23953	EST1C
B	P28665	MUG1
B	P07759	SPA3K
B	Q03734	SPA3M
B	Q921I1	TRFE
C	Q76MZ3	2AAA
C	Q99PU5	ACBG1
C	Q91WC3-2	ACSL6
C	Q9QYB5-2	ADDG
C	P05063	ALDOC
C	Q9CQW2	ARL8B
C	P12658	CALB1
C	P18242	CATD
C	Q61081	CDC37
C	Q8VDP6	CDIPT
C	Q99KJ8	DCTN2
C	O70133-2	DHX9
C	Q5PR73	DIRA2
C	P62631	EF1A2
C	P23116	EIF3A
C	Q8QZY1	EIF3L
C	P70372	ELAV1
C	Q8CHU3-2	EPN2
C	Q5EBJ4	ERMIN
C	Q99L47	F10A1
C	Q9CYH2	F213A
C	P26883	FKB1A
C	P30416	FKBP4
C	P09528	FRIH
C	P56959	FUS
C	P13020-2	GELS
C	P20029	GRP78
C	O35737	HNRH1
C	P70333	HNRH2
C	Q9D0E1-2	HNRPM
C	Q8VEK3	HNRPU
C	P84075	HPCA
C	P00493	HPRT
C	P63017	HSP7C
C	Q6ZWX6	IF2A
C	P60843	IF4A1
C	P10630-2	IF4A2
C	Q9WUK2-2	IF4H
C	Q8R0A7	K0513
C	Q60749	KHDR1
C	P14873	MAP1B
C	P27546-4	MAP4
C	O35678	MGLL
C	Q63844	MK03
C	Q60817	NACA
C	P70670	NACAM
C	Q62433	NDRG1
C	Q9CS84-2	NRX1A
C	Q61990-2	PCBP2
C	P57722-2	PCBP3
C	P56812	PDCD5
C	P09103	PDIA1
C	Q8CAA7	PGM2L
C	Q8BGT8	PHIPL
C	Q8K0S0	PHYIP
C	Q9DBG5	PLIN3
C	Q61233	PLSL
C	Q99K51	PLST
C	Q80UG2	PLXA4
C	P24369	PPIB
C	P62192	PRS4
C	Q91V41	RAB14
C	P54728	RD23B
C	Q8BP67	RL24
C	Q99LF4	RTCB
C	Q8K0T0	RTN1
C	Q9ES97-2	RTN3
C	Q9D394	RUFY3
C	O08547	SC22B
C	Q9CQS8	SC61B
C	Q9WV80	SNX1
C	Q9ER00	STX12
C	Q9WVA4	TAGL2
C	P80313	TCPH
C	P42932	TCPQ
C	P80317	TCPZ
C	P63028	TCTP
C	Q62351	TFR1
C	Q9R0Q3	TMED2
C	Q9QZ06	TOLIP
C	Q9CYZ2	TPD54
C	P17751	TPIS
C	Q62283	TSN7
C	Q8CDN6	TXNL1
C	Q9WV55	VAPA
C	P62761	VISL1
D	Q8BWT1	THIM
D	Q64332-2	SYN2
D	O88935-1	SYN1
D	O08599-2	STXB1
D	P61264	STX1B
D	Q9CZ13	QCR1
D	Q9D2G2	ODO2
D	P08551	NFL
D	Q9D6J5	NDUB8
D	P08249	MDHM
D	P02088	HBB1
D	P01942	HBA
D	O35098-2	DPYL4
D	Q62188	DPYL3
D	O08553	DPYL2
D	P97427	DPYL1
D	P12787	COX5A
D	P16330	CN37
D	Q9CZU6	CISY
D	P63038	CH60
D	P40237	CD82
D	O35658	C1QBP
D	Q03265	ATPA
D	Q99KI0	ACON
D	P05202	AATM
E	Q8JZN5	ACAD9
E	P51174	ACADL
E	P62737	ACTA
E	P68033	ACTC
E	P63268	ACTH
E	Q9QYB8	ADDB
E	P48962	ADT1
E	Q7TQF7	AMPH
E	O35643	AP1B1
E	P17427	AP2A2
E	Q9DBG3-2	AP2B1
E	P62743	AP2S1
E	P61161	ARP2
E	Q99JY9	ARP3
E	Q9CVB6	ARPC2
E	Q8C0M9	ASGL1
E	Q8VDN2	AT1A1
E	Q6PIE5	AT1A2
E	Q6PIC6	AT1A3
E	Q9CQQ7	AT5F1
E	P47754	CAZA2
E	Q61735-2	CD47
E	P35762	CD81
E	P19783	COX41
E	P19536	COX5B
E	Q6X893-2	CTL1
E	P48320	DCE2
E	Q9CWS0	DDAH1
E	Q8BPN8-2	DMXL2
E	Q8BH95	ECHM
E	Q8BFR5	EFTU
E	P17182	ENOA
E	P17183	ENOG
E	P11404	FABPH
E	Q99PT1	GDIR1
E	P27601	GNA13
E	P08752	GNAI2
E	Q64521	GPDM
E	P10649	GSTM1
E	P19157	GSTP1
E	Q9R111	GUAD
E	P10922	H10
E	Q640R3	HECAM
E	Q60625	ICAM5
E	Q8CAQ8-2	IMMT
E	Q9R0Y5-2	KAD1
E	Q61792	LASP1
E	P16125	LDHB
E	P24527	LKHA4
E	Q9JLB0	MPP6
E	P13595	NCAM1
E	Q99LC3	NDUAA
E	Q91VD9	NDUS1
E	Q91WD5	NDUS2
E	Q9DC70	NDUS7
E	Q8K3J1	NDUS8
E	P97300	NPTN
E	P58281-2	OPA1
E	Q61644	PACN1
E	Q99LX0	PARK7
E	P09411	PGK1
E	P99029-2	PRDX5
E	O08709	PRDX6
E	Q05920	PYC
E	Q8CI94	PYGB
E	P63321	RALA
E	O88343	S4A4
E	Q62420	SH3G2
E	P08228	SODC
E	P16546	SPTN1
E	Q9Z2I9	SUCB1
E	Q9D6F9	TBB4A
E	Q9CZW5	TOM70
E	Q62465	VAT1
E	P62814	VATB2
E	Q9Z1G4-2	VPP1
F	Q9D7S9	CHMP5
F	Q80T41	GABR2
F	O88746	TOM1
F	P70398	USP9X
F	P62259	1433E
F	P61982	1433G
F	P68254-2	1433T
F	P63101	1433Z
F	Q91V92	ACLY
F	P57780	ACTN4
F	Q8R0Y6	AL1L1
F	Q9CPY7-2	AMPL
F	P84078	ARF1
F	Q9Z0S1	BPNT1
F	O88737-2	BSN
F	O08532-4	CA2D1
F	Q08331	CALB2
F	O08529	CAN2
F	P40124	CAP1
F	P47757-2	CAPZB
F	Q8BRT1	CLAP2
F	P00405	COX2
F	O88456	CPNS1
F	P26231	CTNA1
F	Q61301-2	CTNA2
F	O35927-2	CTND2
F	Q7TMB8	CYFP1
F	Q9Z218	DPP6
F	Q9QXS6-2	DREB
F	Q9Z1N5	DX39B
F	P39053-2	DYN1
F	P39054-2	DYN2
F	Q8BZ98-2	DYN3
F	P56564	EAA1
F	Q9WVK4	EHD1
F	Q9QXY6	EHD3
F	P83940	ELOC
F	Q80VP1-2	EPN1
F	Q921M7	FA49B
F	Q8CIB5	FERM2
F	Q3U0V1	FUBP2
F	P15105	GLNA
F	Q8C419	GP158
F	P35803-8	GPM6B
F	P38647	GRP75
F	P51855	GSHB
F	P48774	GSTM5
F	Q80W21	GSTM7
F	Q8R081	HNRPL
F	Q9D819	IPYR
F	Q9WTP7	KAD3
F	Q6PHZ2-2	KCC2D
F	P11627	L1CAM
F	Q9DC07	LNEBL
F	Q922Q1	MOSC2
F	P63030	MPC1
F	P20357	MTAP2
F	Q9JMH9-1	MY18A
F	Q8C854-3	MYEF2
F	P37040	NCPR
F	Q61937	NPM
F	Q60597-2	ODO1
F	O54901	OX2G
F	P63054	PCP4
F	P23506-2	PIMT
F	Q9Z1B3-3	PLCB1
F	P48453-2	PP2BB
F	P35700	PRDX1
F	P70195	PSB7
F	P35235-2	PTN11
F	P62821	RAB1A
F	Q9D1G1	RAB1B
F	P62823	RAB3C
F	Q8BP92	RCN2
F	Q6ZWV3	RL10
F	P41105	RL28
F	Q8BG05-2	ROA3
F	P47708	RP3A
F	P55012	S12A2
F	Q99J08	S14L2
F	Q9D0K2	SCOT1
F	Q61753	SERA
F	Q8VIJ6	SFPQ
F	P28663	SNAB
F	F6SEU4	SYGP1
F	Q8BGN8-2	SYNPR
F	P80315	TCPD
F	P80316	TCPE
F	Q71LX4	TLN2
F	Q8BXZ1	TMX3
F	Q9CPQ3	TOM22
F	P21107-2	TPM3
F	Q9D2M8	UB2V2
F	Q02053	UBA1
F	Q80X50-2	UBP2L
F	Q9Z1G3	VATC1
F	P57746	VATD
F	Q64727	VINC

## Sheet: TableS5
Cluster	Uniprot	Gene
A	Q8BWT1	THIM
A	Q8R086	SUOX
A	Q99LB7	SARDH
A	P97351	RS3A
A	P62270	RS18
A	P63276	RS17
A	P14869	RLA0
A	P47962	RL5
A	P47964	RL36
A	P62911	RL32
A	P62830	RL23
A	P53026	RL10A
A	Q921X9	PDIA5
A	P08249	MDHM
A	P05784	K1C18
A	Q61425	HCDH
A	P02088	HBB1
A	P01942	HBA
A	Q91Z53	GRHPR
A	P99025	GFRP
A	P35505	FAAA
A	Q9R0P3	ESTD
A	Q9CZU6	CISY
A	P63038	CH60
A	P28474	ADHX
A	Q07417	ACADS
A	P51174	ACADL
A	P05202	AATM
A	Q99L13	3HIDH
B	P21614	VTDB
B	Q921I1	TRFE
B	Q62264	THRSP
B	Q91WP6	SPA3N
B	P07759	SPA3K
B	Q9WU79	PROD
B	Q9Z2V4	PCKGC
B	O35386	PAHX
B	Q9CRD0-3	OCAD1
B	P29758	OAT
B	P11588	MUP1
B	P28665	MUG1
B	Q6NZJ6-2	IF4G1
B	O35969-2	GAMT
B	Q62167	DDX3X
B	P16381	DDX3L
B	Q91X77-2	CY250
B	Q64459	CP3AB
B	O54749	CP2J5
B	P33267	CP2F2
B	Q05421	CP2E1
B	Q8CIM7	CP2DQ
B	Q64458	CP2CT
B	P56593	CP2AC
B	P20852	CP2A5
B	Q6XVG2	CP254
B	P56655	CP238
B	P56654	CP237
B	Q8BWU8	AT2L1
B	P08226	APOE
B	Q00623	APOA1
B	P00688	AMYP
B	Q9R0H0	ACOX1
B	P50544	ACADV
B	P22599	A1AT2
B	P07758	A1AT1
C	O70475	UGDH
C	Q62452	UD19
C	Q63886	UD11
C	Q8QZT1	THIL
C	P42932	TCPQ
C	Q922F4	TBB6
C	P99024	TBB5
C	P68372	TBB4B
C	Q9CWF2	TBB2B
C	P68368	TBA4A
C	P68369	TBA1A
C	Q60864	STIP1
C	Q64105	SPRE
C	Q78PY7	SND1
C	Q8VBT2	SDHL
C	P50247	SAHH
C	Q99J08	S14L2
C	Q99PL5	RRBP1
C	Q64374	RGN
C	B2RQC6-2	PYR1
C	P97371	PSME1
C	Q9CX56	PSMD8
C	Q8VDM4	PSMD2
C	Q9D8W5	PSD12
C	O09061	PSB1
C	O70435	PSA3
C	O88685	PRS6A
C	P62192	PRS4
C	P62962	PROF1
C	P99029-2	PRDX5
C	P35700	PRDX1
C	P24369	PPIB
C	P17742	PPIA
C	P23492	PNPH
C	P09103	PDIA1
C	Q9CXN7	PBLD2
C	Q9DCG6	PBLD1
C	O88428	PAPS2
C	Q9CY58-2	PAIRB
C	P29341	PABP1
C	Q9WVD5	ORNT1
C	P35486	ODPA
C	Q60597-2	ODO1
C	Q8VDK1-2	NIT1
C	Q791V5	MTCH2
C	Q8VEM8	MPCP
C	Q9D023	MPC2
C	Q91VS7	MGST1
C	Q91WN4	KMO
C	Q71RI9-2	KAT3
C	P70168	IMB1
C	Q8VC12	HUTU
C	P63017	HSP7C
C	P11499	HS90B
C	P07901	HS90A
C	P10518	HEM2
C	Q9QXE0	HACL1
C	Q8VCB3	GYS2
C	P10649	GSTM1
C	P20029	GRP78
C	P38647	GRP75
C	P13707	GPDA
C	P50431	GLYC
C	P15105	GLNA
C	Q60759	GCDH
C	P61922	GABT
C	P06745	G6PI
C	Q3U0V1	FUBP2
C	Q9QXD6	F16P1
C	Q9CR98	F136A
C	Q8VCU1	EST3B
C	P08113	ENPL
C	Q8BFR5	EFTU
C	P58252	EF2
C	Q8BMS1	ECHA
C	Q64442	DHSO
C	Q99L04	DHRS1
C	Q9R0P5	DEST
C	Q91X52	DCXR
C	P48771	CX7A2
C	P26231	CTNA1
C	Q64464	CP3AD
C	Q9DBG1	CP27A
C	P19783	COX41
C	P00405	COX2
C	Q8VCT4	CES1D
C	Q8R164	BPHL
C	O35490	BHMT1
C	O55143-2	AT2A2
C	P16460	ASSY
C	Q91YI0	ARLY
C	P84078	ARF1
C	Q8BW75	AOFB
C	P14824	ANXA6
C	P48036	ANXA5
C	Q91Y97	ALDOB
C	Q8BH00	AL8A1
C	Q8CHT0	AL4A1
C	Q8R0Y6	AL1L1
C	O35945	AL1A7
C	P24549	AL1A1
C	Q8VC28	AK1CD
C	Q9Z0X1	AIFM1
C	P51881	ADT2
C	P00329	ADH1
C	P68134	ACTS
C	P57780	ACTN4
C	Q7TPR4	ACTN1
C	P63268	ACTH
C	P41216	ACSL1
C	P28271	ACOC
C	P45952	ACADM
C	Q9DCD0	6PGD
C	Q78JT3	3HAO

## Sheet: TableS6
Cluster	Uniprot	Gene	Tissue
1	O35386	PAHX	Liver
1	O35969-2	GAMT	Liver
1	O54749	CP2J5	Liver
1	O55143-2	AT2A2	Liver
1	P00688	AMYP	Liver
1	P07758	A1AT1	Liver
1	P08226	APOE	Liver
1	P11588	MUP1	Liver
1	P20852	CP2A5	Liver
1	P21614	VTDB	Liver
1	P22599	A1AT2	Liver
1	P28665	MUG1	Liver
1	P29758	OAT	Liver
1	P33267	CP2F2	Liver
1	P50544	ACADV	Liver
1	P56593	CP2AC	Liver
1	P56654	CP237	Liver
1	P56655	CP238	Liver
1	P58252	EF2	Liver
1	P63017	HSP7C	Liver
1	Q00623	APOA1	Liver
1	Q05421	CP2E1	Liver
1	Q62167	DDX3X	Liver
1	Q62264	THRSP	Liver
1	Q64458	CP2CT	Liver
1	Q6NZJ6-2	IF4G1	Liver
1	Q6XVG2	CP254	Liver
1	Q8BWU8	AT2L1	Liver
1	Q8CIM7	CP2DQ	Liver
1	Q91WP6	SPA3N	Liver
1	Q91X77-2	CY250	Liver
1	Q91Y97	ALDOB	Liver
1	Q921I1	TRFE	Liver
1	Q9CRD0-3	OCAD1	Liver
1	Q9D023	MPC2	Liver
1	Q9DBG1	CP27A	Liver
1	Q9R0H0	ACOX1	Liver
1	Q9WU79	PROD	Liver
1	Q9Z2V4	PCKGC	Liver
1	P07759	SPA3K	Brain
1	P08226	APOE	Brain
1	P12023-2	A4	Brain
1	P21460	CYTC	Brain
1	P23953	EST1C	Brain
1	Q03734	SPA3M	Brain
1	Q501J6	DDX17	Brain
1	Q62167	DDX3X	Brain
1	Q921I1	TRFE	Brain
2	B2RQC6-2	PYR1	Liver
2	O09061	PSB1	Liver
2	O35490	BHMT1	Liver
2	O35945	AL1A7	Liver
2	O70435	PSA3	Liver
2	O70475	UGDH	Liver
2	O88428	PAPS2	Liver
2	O88685	PRS6A	Liver
2	P00329	ADH1	Liver
2	P00405	COX2	Liver
2	P06745	G6PI	Liver
2	P07901	HS90A	Liver
2	P08113	ENPL	Liver
2	P09103	PDIA1	Liver
2	P10518	HEM2	Liver
2	P10649	GSTM1	Liver
2	P11499	HS90B	Liver
2	P13707	GPDA	Liver
2	P14824	ANXA6	Liver
2	P15105	GLNA	Liver
2	P16460	ASSY	Liver
2	P17742	PPIA	Liver
2	P19783	COX41	Liver
2	P20029	GRP78	Liver
2	P23492	PNPH	Liver
2	P24369	PPIB	Liver
2	P24549	AL1A1	Liver
2	P26231	CTNA1	Liver
2	P28271	ACOC	Liver
2	P29341	PABP1	Liver
2	P35486	ODPA	Liver
2	P35505	FAAA	Liver
2	P35700	PRDX1	Liver
2	P38647	GRP75	Liver
2	P41216	ACSL1	Liver
2	P42932	TCPQ	Liver
2	P45952	ACADM	Liver
2	P48036	ANXA5	Liver
2	P48771	CX7A2	Liver
2	P50247	SAHH	Liver
2	P50431	GLYC	Liver
2	P51881	ADT2	Liver
2	P57780	ACTN4	Liver
2	P61922	GABT	Liver
2	P62192	PRS4	Liver
2	P62962	PROF1	Liver
2	P63268	ACTH	Liver
2	P68134	ACTS	Liver
2	P68369	TBA1A	Liver
2	P68372	TBB4B	Liver
2	P70168	IMB1	Liver
2	P84078	ARF1	Liver
2	P97371	PSME1	Liver
2	P99024	TBB5	Liver
2	P99025	GFRP	Liver
2	P99029-2	PRDX5	Liver
2	Q3U0V1	FUBP2	Liver
2	Q60597-2	ODO1	Liver
2	Q60759	GCDH	Liver
2	Q60864	STIP1	Liver
2	Q62452	UD19	Liver
2	Q64105	SPRE	Liver
2	Q64374	RGN	Liver
2	Q64442	DHSO	Liver
2	Q64459	CP3AB	Liver
2	Q64464	CP3AD	Liver
2	Q71RI9-2	KAT3	Liver
2	Q78JT3	3HAO	Liver
2	Q78PY7	SND1	Liver
2	Q791V5	MTCH2	Liver
2	Q7TPR4	ACTN1	Liver
2	Q8BFR5	EFTU	Liver
2	Q8BH00	AL8A1	Liver
2	Q8BMS1	ECHA	Liver
2	Q8BW75	AOFB	Liver
2	Q8CHT0	AL4A1	Liver
2	Q8QZT1	THIL	Liver
2	Q8R0Y6	AL1L1	Liver
2	Q8R164	BPHL	Liver
2	Q8VBT2	SDHL	Liver
2	Q8VC12	HUTU	Liver
2	Q8VC28	AK1CD	Liver
2	Q8VCB3	GYS2	Liver
2	Q8VCT4	CES1D	Liver
2	Q8VCU1	EST3B	Liver
2	Q8VDK1-2	NIT1	Liver
2	Q8VDM4	PSMD2	Liver
2	Q8VEM8	MPCP	Liver
2	Q91VS7	MGST1	Liver
2	Q91WN4	KMO	Liver
2	Q91X52	DCXR	Liver
2	Q91YI0	ARLY	Liver
2	Q91Z53	GRHPR	Liver
2	Q922F4	TBB6	Liver
2	Q99J08	S14L2	Liver
2	Q99L04	DHRS1	Liver
2	Q99LB7	SARDH	Liver
2	Q99PL5	RRBP1	Liver
2	Q9CR98	F136A	Liver
2	Q9CWF2	TBB2B	Liver
2	Q9CX56	PSMD8	Liver
2	Q9CXN7	PBLD2	Liver
2	Q9CY58-2	PAIRB	Liver
2	Q9D8W5	PSD12	Liver
2	Q9DCD0	6PGD	Liver
2	Q9DCG6	PBLD1	Liver
2	Q9QXD6	F16P1	Liver
2	Q9QXE0	HACL1	Liver
2	Q9R0P3	ESTD	Liver
2	Q9R0P5	DEST	Liver
2	Q9WVD5	ORNT1	Liver
2	Q9Z0X1	AIFM1	Liver
2	O35226-2	PSMD4	Brain
2	O35678	MGLL	Brain
2	O35737	HNRH1	Brain
2	P01027	CO3	Brain
2	P09528	FRIH	Brain
2	P10630-2	IF4A2	Brain
2	P11031	TCP4	Brain
2	P14873	MAP1B	Brain
2	P17751	TPIS	Brain
2	P18242	CATD	Brain
2	P23116	EIF3A	Brain
2	P27546-4	MAP4	Brain
2	P28665	MUG1	Brain
2	P30416	FKBP4	Brain
2	P35279-2	RAB6A	Brain
2	P54728	RD23B	Brain
2	P56959	FUS	Brain
2	P57722-2	PCBP3	Brain
2	P60843	IF4A1	Brain
2	P60879-2	SNP25	Brain
2	P62631	EF1A2	Brain
2	P62761	VISL1	Brain
2	P63028	TCTP	Brain
2	P70372	ELAV1	Brain
2	P70670	NACAM	Brain
2	P84075	HPCA	Brain
2	Q02819	NUCB1	Brain
2	Q3THS6	METK2	Brain
2	Q5EBJ4	ERMIN	Brain
2	Q5PR73	DIRA2	Brain
2	Q60749	KHDR1	Brain
2	Q60817	NACA	Brain
2	Q61081	CDC37	Brain
2	Q61990-2	PCBP2	Brain
2	Q62283	TSN7	Brain
2	Q62351	TFR1	Brain
2	Q62433	NDRG1	Brain
2	Q6ZWX6	IF2A	Brain
2	Q8BGT8	PHIPL	Brain
2	Q8CAA7	PGM2L	Brain
2	Q8CDN6	TXNL1	Brain
2	Q8K0S0	PHYIP	Brain
2	Q8K0T0	RTN1	Brain
2	Q8R0A5	TCAL3	Brain
2	Q8R0A7	K0513	Brain
2	Q99K51	PLST	Brain
2	Q99NB8	UBQL4	Brain
2	Q99PU5	ACBG1	Brain
2	Q9CQS8	SC61B	Brain
2	Q9CQW2	ARL8B	Brain
2	Q9CS84-2	NRX1A	Brain
2	Q9CYZ2	TPD54	Brain
2	Q9D394	RUFY3	Brain
2	Q9DBG5	PLIN3	Brain
2	Q9ES97-2	RTN3	Brain
2	Q9QZ06	TOLIP	Brain
2	Q9WUK2-2	IF4H	Brain
2	Q9WV80	SNX1	Brain
3	P01942	HBA	Liver
3	P02088	HBB1	Liver
3	O08553	DPYL2	Brain
3	O08599-2	STXB1	Brain
3	O08709	PRDX6	Brain
3	O35098-2	DPYL4	Brain
3	O35643	AP1B1	Brain
3	O35658	C1QBP	Brain
3	O88343	S4A4	Brain
3	O88935-1	SYN1	Brain
3	P01942	HBA	Brain
3	P02088	HBB1	Brain
3	P05202	AATM	Brain
3	P08228	SODC	Brain
3	P08249	MDHM	Brain
3	P08551	NFL	Brain
3	P08752	GNAI2	Brain
3	P09411	PGK1	Brain
3	P10649	GSTM1	Brain
3	P10922	H10	Brain
3	P11404	FABPH	Brain
3	P12787	COX5A	Brain
3	P13595	NCAM1	Brain
3	P16125	LDHB	Brain
3	P16330	CN37	Brain
3	P16546	SPTN1	Brain
3	P17182	ENOA	Brain
3	P17183	ENOG	Brain
3	P17427	AP2A2	Brain
3	P19157	GSTP1	Brain
3	P19536	COX5B	Brain
3	P19783	COX41	Brain
3	P24527	LKHA4	Brain
3	P27601	GNA13	Brain
3	P35762	CD81	Brain
3	P40237	CD82	Brain
3	P47754	CAZA2	Brain
3	P48320	DCE2	Brain
3	P48962	ADT1	Brain
3	P51174	ACADL	Brain
3	P58281-2	OPA1	Brain
3	P61161	ARP2	Brain
3	P61264	STX1B	Brain
3	P62259	1433E	Brain
3	P62737	ACTA	Brain
3	P62743	AP2S1	Brain
3	P62814	VATB2	Brain
3	P63038	CH60	Brain
3	P63268	ACTH	Brain
3	P63321	RALA	Brain
3	P68033	ACTC	Brain
3	P97300	NPTN	Brain
3	P97427	DPYL1	Brain
3	P99029-2	PRDX5	Brain
3	Q03265	ATPA	Brain
3	Q05920	PYC	Brain
3	Q60625	ICAM5	Brain
3	Q61644	PACN1	Brain
3	Q61735-2	CD47	Brain
3	Q61792	LASP1	Brain
3	Q62188	DPYL3	Brain
3	Q62420	SH3G2	Brain
3	Q62465	VAT1	Brain
3	Q640R3	HECAM	Brain
3	Q64332-2	SYN2	Brain
3	Q64521	GPDM	Brain
3	Q6PIC6	AT1A3	Brain
3	Q6PIE5	AT1A2	Brain
3	Q6X893-2	CTL1	Brain
3	Q7TQF7	AMPH	Brain
3	Q8BFR5	EFTU	Brain
3	Q8BH95	ECHM	Brain
3	Q8BPN8-2	DMXL2	Brain
3	Q8BWT1	THIM	Brain
3	Q8C0M9	ASGL1	Brain
3	Q8CAQ8-2	IMMT	Brain
3	Q8CI94	PYGB	Brain
3	Q8JZN5	ACAD9	Brain
3	Q8K3J1	NDUS8	Brain
3	Q8VDN2	AT1A1	Brain
3	Q91VD9	NDUS1	Brain
3	Q91WD5	NDUS2	Brain
3	Q99JY9	ARP3	Brain
3	Q99KI0	ACON	Brain
3	Q99LC3	NDUAA	Brain
3	Q99LX0	PARK7	Brain
3	Q99PT1	GDIR1	Brain
3	Q9CQQ7	AT5F1	Brain
3	Q9CVB6	ARPC2	Brain
3	Q9CWS0	DDAH1	Brain
3	Q9CZ13	QCR1	Brain
3	Q9CZU6	CISY	Brain
3	Q9CZW5	TOM70	Brain
3	Q9D2G2	ODO2	Brain
3	Q9D6F9	TBB4A	Brain
3	Q9D6J5	NDUB8	Brain
3	Q9DBG3-2	AP2B1	Brain
3	Q9DC70	NDUS7	Brain
3	Q9JLB0	MPP6	Brain
3	Q9QYB8	ADDB	Brain
3	Q9R0Y5-2	KAD1	Brain
3	Q9R111	GUAD	Brain
3	Q9Z1G4-2	VPP1	Brain
3	Q9Z2I9	SUCB1	Brain
4	P05202	AATM	Liver
4	P05784	K1C18	Liver
4	P14869	RLA0	Liver
4	P28474	ADHX	Liver
4	P47962	RL5	Liver
4	P47964	RL36	Liver
4	P51174	ACADL	Liver
4	P53026	RL10A	Liver
4	P62270	RS18	Liver
4	P62830	RL23	Liver
4	P62911	RL32	Liver
4	P63038	CH60	Liver
4	P63276	RS17	Liver
4	P97351	RS3A	Liver
4	Q07417	ACADS	Liver
4	Q61425	HCDH	Liver
4	Q8BWT1	THIM	Liver
4	Q8R086	SUOX	Liver
4	Q921X9	PDIA5	Liver
4	Q99L13	3HIDH	Liver
4	Q9CZU6	CISY	Liver
4	F6SEU4	SYGP1	Brain
4	O08529	CAN2	Brain
4	O08532-4	CA2D1	Brain
4	O08547	SC22B	Brain
4	O35927-2	CTND2	Brain
4	O54901	OX2G	Brain
4	O70133-2	DHX9	Brain
4	O88456	CPNS1	Brain
4	O88737-2	BSN	Brain
4	O88746	TOM1	Brain
4	P00405	COX2	Brain
4	P00493	HPRT	Brain
4	P05063	ALDOC	Brain
4	P08249	MDHM	Brain
4	P09103	PDIA1	Brain
4	P11627	L1CAM	Brain
4	P12658	CALB1	Brain
4	P13020-2	GELS	Brain
4	P15105	GLNA	Brain
4	P20029	GRP78	Brain
4	P20357	MTAP2	Brain
4	P21107-2	TPM3	Brain
4	P23506-2	PIMT	Brain
4	P24369	PPIB	Brain
4	P26231	CTNA1	Brain
4	P26883	FKB1A	Brain
4	P28663	SNAB	Brain
4	P35235-2	PTN11	Brain
4	P35700	PRDX1	Brain
4	P35803-8	GPM6B	Brain
4	P37040	NCPR	Brain
4	P38647	GRP75	Brain
4	P39053-2	DYN1	Brain
4	P39054-2	DYN2	Brain
4	P40124	CAP1	Brain
4	P41105	RL28	Brain
4	P42932	TCPQ	Brain
4	P47708	RP3A	Brain
4	P47757-2	CAPZB	Brain
4	P48453-2	PP2BB	Brain
4	P48774	GSTM5	Brain
4	P51855	GSHB	Brain
4	P55012	S12A2	Brain
4	P56564	EAA1	Brain
4	P56812	PDCD5	Brain
4	P57746	VATD	Brain
4	P57780	ACTN4	Brain
4	P61982	1433G	Brain
4	P62192	PRS4	Brain
4	P62821	RAB1A	Brain
4	P62823	RAB3C	Brain
4	P63017	HSP7C	Brain
4	P63030	MPC1	Brain
4	P63054	PCP4	Brain
4	P63101	1433Z	Brain
4	P68254-2	1433T	Brain
4	P70195	PSB7	Brain
4	P70333	HNRH2	Brain
4	P70398	USP9X	Brain
4	P80313	TCPH	Brain
4	P80315	TCPD	Brain
4	P80316	TCPE	Brain
4	P80317	TCPZ	Brain
4	P83940	ELOC	Brain
4	P84078	ARF1	Brain
4	Q02053	UBA1	Brain
4	Q08331	CALB2	Brain
4	Q3U0V1	FUBP2	Brain
4	Q60597-2	ODO1	Brain
4	Q61233	PLSL	Brain
4	Q61301-2	CTNA2	Brain
4	Q61753	SERA	Brain
4	Q61937	NPM	Brain
4	Q63844	MK03	Brain
4	Q64727	VINC	Brain
4	Q6PHZ2-2	KCC2D	Brain
4	Q6ZWV3	RL10	Brain
4	Q71LX4	TLN2	Brain
4	Q76MZ3	2AAA	Brain
4	Q7TMB8	CYFP1	Brain
4	Q80T41	GABR2	Brain
4	Q80UG2	PLXA4	Brain
4	Q80VP1-2	EPN1	Brain
4	Q80W21	GSTM7	Brain
4	Q80X50-2	UBP2L	Brain
4	Q8BG05-2	ROA3	Brain
4	Q8BGN8-2	SYNPR	Brain
4	Q8BP67	RL24	Brain
4	Q8BP92	RCN2	Brain
4	Q8BRT1	CLAP2	Brain
4	Q8BXZ1	TMX3	Brain
4	Q8BZ98-2	DYN3	Brain
4	Q8C419	GP158	Brain
4	Q8C854-3	MYEF2	Brain
4	Q8CHU3-2	EPN2	Brain
4	Q8CIB5	FERM2	Brain
4	Q8QZY1	EIF3L	Brain
4	Q8R081	HNRPL	Brain
4	Q8R0Y6	AL1L1	Brain
4	Q8VDP6	CDIPT	Brain
4	Q8VEK3	HNRPU	Brain
4	Q8VIJ6	SFPQ	Brain
4	Q91V41	RAB14	Brain
4	Q91V92	ACLY	Brain
4	Q91WC3-2	ACSL6	Brain
4	Q921M7	FA49B	Brain
4	Q922Q1	MOSC2	Brain
4	Q99J08	S14L2	Brain
4	Q99KJ8	DCTN2	Brain
4	Q99L47	F10A1	Brain
4	Q99LF4	RTCB	Brain
4	Q9CPQ3	TOM22	Brain
4	Q9CPY7-2	AMPL	Brain
4	Q9CYH2	F213A	Brain
4	Q9D0E1-2	HNRPM	Brain
4	Q9D0K2	SCOT1	Brain
4	Q9D1G1	RAB1B	Brain
4	Q9D2M8	UB2V2	Brain
4	Q9D7S9	CHMP5	Brain
4	Q9D819	IPYR	Brain
4	Q9DC07	LNEBL	Brain
4	Q9ER00	STX12	Brain
4	Q9JMH9-1	MY18A	Brain
4	Q9QXS6-2	DREB	Brain
4	Q9QXY6	EHD3	Brain
4	Q9QYB5-2	ADDG	Brain
4	Q9R0Q3	TMED2	Brain
4	Q9WTP7	KAD3	Brain
4	Q9WV55	VAPA	Brain
4	Q9WVA4	TAGL2	Brain
4	Q9WVK4	EHD1	Brain
4	Q9Z0S1	BPNT1	Brain
4	Q9Z1B3-3	PLCB1	Brain
4	Q9Z1G3	VATC1	Brain
4	Q9Z1N5	DX39B	Brain
4	Q9Z218	DPP6	Brain

## Sheet: TableS7
Gene	Uniprot	BrainSlopeA	BrainSlopeB	BrainSlopeC	BrainSlopeAve	LiverSlopeA	LiverSlopeB	LiverSlopeC	LiverSlopeAve	pvalue
COX41	P19783	-0.082433	-0.0705696	-0.0749673	-0.07599	-0.198428	-0.208244	-0.192389	-0.199687	2.80696e-05
THIM	Q8BWT1	-0.0492858	-0.0626074	-0.0658727	-0.0592553	-0.151177	-0.162066	-0.152879	-0.155374	9.45904e-05
CISY	Q9CZU6	-0.0300046	-0.0417901	-0.0540691	-0.0419546	-0.147932	-0.148013	-0.143145	-0.146363	0.000126618
MDHM	P08249	-0.0412506	-0.0426916	-0.0574455	-0.0471292	-0.160801	-0.178535	-0.156266	-0.165201	0.000158686
ACTH	P63268	-0.0506037	-0.0578506	-0.0805028	-0.0629857	-0.204241	-0.219428	-0.201498	-0.208389	0.000163115
AL1L1	Q8R0Y6	-0.0934443	-0.0940703	-0.117574	-0.101696	-0.201927	-0.197771	-0.198262	-0.19932	0.000265067
AATM	P05202	-0.0278233	-0.0348145	-0.0572072	-0.0399483	-0.150306	-0.161225	-0.149223	-0.153585	0.000298255
CH60	P63038	-0.036986	-0.0433042	-0.0647637	-0.0483513	-0.149909	-0.146492	-0.143823	-0.146741	0.000331415
GLNA	P15105	-0.116914	-0.11945	-0.142032	-0.126132	-0.232015	-0.243244	-0.225241	-0.2335	0.000357256
GSTM1	P10649	-0.0655686	-0.080407	-0.0931012	-0.0796923	-0.188037	-0.208143	-0.187985	-0.194722	0.000381144
ACADL	P51174	-0.0574057	-0.0613947	-0.0851647	-0.0679884	-0.157521	-0.160959	-0.164732	-0.161071	0.000474735
GRP75	P38647	-0.110202	-0.115928	-0.133859	-0.119996	-0.20452	-0.219324	-0.202228	-0.208691	0.00057331
COX2	P00405	-0.0796119	-0.090326	-0.0985175	-0.0894851	-0.190291	-0.175287	-0.16429	-0.176623	0.000726898
ACTN4	P57780	-0.0930942	-0.109815	-0.11262	-0.105176	-0.216607	-0.187582	-0.192327	-0.198839	0.000994044
PRDX5	P99029-2	-0.0556206	-0.0653822	-0.0768517	-0.0659515	-0.189714	-0.23833	-0.180655	-0.2029	0.00193676
DDX3X	Q62167	-0.216201	-0.232508	-0.213798	-0.220836	-0.12419	-0.0871767	-0.0613801	-0.0909156	0.00246521
S14L2	Q99J08	-0.100521	-0.111915	-0.131497	-0.114644	-0.184884	-0.211717	-0.244765	-0.213789	0.00710712
EFTU	Q8BFR5	-0.0681788	-0.0705062	-0.0678947	-0.0688599	-0.159275	-0.0949335	-0.198801	-0.151003	0.0533793
HSP7C	P63017	-0.150748	-0.171304	-0.189939	-0.170664	-0.195541	-0.210521	-0.195677	-0.20058	0.072752
SPA3K	P07759	-0.195465	-0.182964	-0.176005	-0.184811	-0.138856	-0.17694	-0.145968	-0.153921	0.0763603
GRP78	P20029	-0.165895	-0.19432	-0.193724	-0.184647	-0.19469	-0.223825	-0.212983	-0.210499	0.11063
PRDX1	P35700	-0.102961	-0.108495	-0.120798	-0.110751	-0.199956	-0.273882	-0.112087	-0.195309	0.146786
HBB1	P02088	-0.0106965	-0.0290355	-0.0453941	-0.0283754	-0.0337039	-0.0480988	-0.0631954	-0.0483327	0.20371
PPIB	P24369	-0.143298	-0.141923	-0.209825	-0.165015	-0.219029	-0.189406	-0.193152	-0.200529	0.217176
HBA	P01942	-0.00908786	-0.0232069	-0.0460766	-0.0261238	-0.0326644	-0.0413414	-0.0614673	-0.0451577	0.238339
APOE	P08226	-0.0960577	-0.147624	-0.137276	-0.126986	-0.173346	-0.190442	-0.118123	-0.160637	0.279315
CTNA1	P26231	-0.0467493	-0.0660487	-0.0889481	-0.0672487	-0.129068	-0.138853	-0.0381808	-0.102034	0.367787
ARF1	P84078	-0.0927011	-0.112614	-0.130832	-0.112049	-0.186209	-0.123071	-0.104336	-0.137872	0.394672
TCPQ	P42932	-0.143988	-0.162249	-0.194204	-0.166814	-0.105027	-0.274669	-0.238924	-0.206207	0.503706
MUG1	P28665	-0.105574	-0.120301	-0.125838	-0.117238	-0.128634	-0.128843	-0.111085	-0.122854	0.542083
PRS4	P62192	-0.137224	-0.15296	-0.148131	-0.146105	-0.155928	-0.138457	-0.155719	-0.150035	0.624773
TRFE	Q921I1	-0.218065	-0.170375	-0.182971	-0.190471	-0.180358	-0.190521	-0.178349	-0.183076	0.642627
ODO1	Q60597-2	-0.0892873	-0.0934997	-0.103408	-0.0953983	-0.11193	-0.0798043	-0.106654	-0.099463	0.725555
FUBP2	Q3U0V1	-0.0801671	-0.089763	-0.100032	-0.0899872	-0.146498	-0.0540177	-0.0807839	-0.0937667	0.899386
PDIA1	P09103	-0.152231	-0.172222	-0.188895	-0.171116	-0.249635	-0.0377716	-0.244556	-0.177321	0.934177

## Sheet: TableS8_Brain
Uniprot	Gene	Mouse1	Mouse2	Mouse3	Description_Protein	average	STDEV	CV
P63038	CH60	0.76	0.99	0.98	60 kDa heat shock protein, mitochondrial OS=Mus musculus OX=10090 GN=Hspd1 PE=1 SV=1	0.91	0.13	0.142857
P16330-2	CN37	0.77	0.98	0.98	Isoform CNPI of 2',3'-cyclic-nucleotide 3'-phosphodiesterase OS=Mus musculus OX=10090 GN=Cnp	0.91	0.121244	0.133235
P19246	NFH	0.6	1.09	0.95	Neurofilament heavy polypeptide OS=Mus musculus OX=10090 GN=Nefh PE=1 SV=3	0.88	0.252389	0.286805
P61264	STX1B	0.73	0.9	0.94	Syntaxin-1B OS=Mus musculus OX=10090 GN=Stx1b PE=1 SV=1	0.856667	0.111505	0.130161
P34884	MIF	0.72	0.89	0.94	Macrophage migration inhibitory factor OS=Mus musculus OX=10090 GN=Mif PE=1 SV=2	0.85	0.115326	0.135677
O08553	DPYL2	0.74	0.87	0.94	Dihydropyrimidinase-related protein 2 OS=Mus musculus OX=10090 GN=Dpysl2 PE=1 SV=2	0.85	0.101489	0.119399
P17710-2	HXK1	0.6	0.96	0.98	Isoform HK1-SB of Hexokinase-1 OS=Mus musculus OX=10090 GN=Hk1	0.846667	0.213854	0.252583
P12367	KAP2	0.67	0.93	0.94	cAMP-dependent protein kinase type II-alpha regulatory subunit OS=Mus musculus OX=10090 GN=Prkar2a PE=1 SV=2	0.846667	0.15308	0.180803
Q9DB20	ATPO	0.61	0.99	0.93	ATP synthase subunit O, mitochondrial OS=Mus musculus OX=10090 GN=Atp5o PE=1 SV=1	0.843333	0.204287	0.242238
P08551	NFL	0.68	0.97	0.87	Neurofilament light polypeptide OS=Mus musculus OX=10090 GN=Nefl PE=1 SV=5	0.84	0.147309	0.175368
P05202	AATM	0.6	0.87	0.98	Aspartate aminotransferase, mitochondrial OS=Mus musculus OX=10090 GN=Got2 PE=1 SV=1	0.816667	0.195533	0.239429
Q91VC7	PP14A	0.89	0.88	0.65	Protein phosphatase 1 regulatory subunit 14A OS=Mus musculus OX=10090 GN=Ppp1r14a PE=1 SV=1	0.806667	0.135769	0.168309
Q7TMM9	TBB2A	0.67	0.88	0.87	Tubulin beta-2A chain OS=Mus musculus OX=10090 GN=Tubb2a PE=1 SV=1	0.806667	0.118462	0.146854
P47754	CAZA2	0.58	0.87	0.95	F-actin-capping protein subunit alpha-2 OS=Mus musculus OX=10090 GN=Capza2 PE=1 SV=3	0.8	0.194679	0.243349
Q9ERD7	TBB3	0.62	0.91	0.87	Tubulin beta-3 chain OS=Mus musculus OX=10090 GN=Tubb3 PE=1 SV=1	0.8	0.157162	0.196453
P97427	DPYL1	0.55	0.85	0.99	Dihydropyrimidinase-related protein 1 OS=Mus musculus OX=10090 GN=Crmp1 PE=1 SV=1	0.796667	0.224796	0.282171
Q64516-1	GLPK	0.63	0.85	0.89	Isoform 1 of Glycerol kinase OS=Mus musculus OX=10090 GN=Gk	0.79	0.14	0.177215
P62806	H4	0.58	0.83	0.95	Histone H4 OS=Mus musculus OX=10090 GN=Hist1h4a PE=1 SV=2	0.786667	0.188768	0.239959
B9EKR1	PRPTZ	0.67	0.81	0.87	Receptor-type tyrosine-protein phosphatase zeta OS=Mus musculus OX=10090 GN=Ptprz1 PE=1 SV=1	0.783333	0.102632	0.13102
Q91VR2	ATPG	0.6	0.81	0.92	ATP synthase subunit gamma, mitochondrial OS=Mus musculus OX=10090 GN=Atp5f1c PE=1 SV=1	0.776667	0.162583	0.209335
P03995-2	GFAP	0.65	0.92	0.75	Isoform 2 of Glial fibrillary acidic protein OS=Mus musculus OX=10090 GN=Gfap	0.773333	0.136504	0.176514
Q62420	SH3G2	0.63	0.83	0.86	Endophilin-A1 OS=Mus musculus OX=10090 GN=Sh3gl2 PE=1 SV=2	0.773333	0.125033	0.161681
O88935-1	SYN1	0.62	0.79	0.89	Isoform Ib of Synapsin-1 OS=Mus musculus OX=10090 GN=Syn1	0.766667	0.136504	0.178049
P18872-2	GNAO	0.7	0.75	0.82	Isoform Alpha-2 of Guanine nucleotide-binding protein G(o) subunit alpha OS=Mus musculus OX=10090 GN=Gnao1	0.756667	0.0602771	0.0796614
P68372	TBB4B	0.59	0.79	0.87	Tubulin beta-4B chain OS=Mus musculus OX=10090 GN=Tubb4b PE=1 SV=1	0.75	0.144222	0.192296
O35643	AP1B1	0.6	0.68	0.93	AP-1 complex subunit beta-1 OS=Mus musculus OX=10090 GN=Ap1b1 PE=1 SV=2	0.736667	0.172143	0.233679
Q60854	SPB6	0.69	0.71	0.81	Serpin B6 OS=Mus musculus OX=10090 GN=Serpinb6 PE=1 SV=1	0.736667	0.064291	0.0872729
O08599-2	STXB1	0.66	0.74	0.8	Isoform 2 of Syntaxin-binding protein 1 OS=Mus musculus OX=10090 GN=Stxbp1	0.733333	0.0702377	0.0957787
P52760	RIDA	0.63	0.8	0.76	2-iminobutanoate/2-iminopropanoate deaminase OS=Mus musculus OX=10090 GN=Rida PE=1 SV=3	0.73	0.0888819	0.121756
Q03265	ATPA	0.62	0.72	0.85	ATP synthase subunit alpha, mitochondrial OS=Mus musculus OX=10090 GN=Atp5f1a PE=1 SV=1	0.73	0.115326	0.15798
P51881	ADT2	0.63	0.8	0.75	ADP/ATP translocase 2 OS=Mus musculus OX=10090 GN=Slc25a5 PE=1 SV=3	0.726667	0.0873689	0.120232
P14152	MDHC	0.52	0.73	0.92	Malate dehydrogenase, cytoplasmic OS=Mus musculus OX=10090 GN=Mdh1 PE=1 SV=3	0.723333	0.200083	0.276613
Q8R164	BPHL	0.51	0.76	0.9	Valacyclovir hydrolase OS=Mus musculus OX=10090 GN=Bphl PE=1 SV=1	0.723333	0.197569	0.273136
Q9WUB3	PYGM	0.64	0.77	0.75	Glycogen phosphorylase, muscle form OS=Mus musculus OX=10090 GN=Pygm PE=1 SV=3	0.72	0.07	0.0972222
Q7TQF7	AMPH	0.6	0.72	0.83	Amphiphysin OS=Mus musculus OX=10090 GN=Amph PE=1 SV=1	0.716667	0.115036	0.160516
P97450	ATP5J	0.61	0.73	0.81	ATP synthase-coupling factor 6, mitochondrial OS=Mus musculus OX=10090 GN=Atp5j PE=1 SV=1	0.716667	0.100664	0.140462
P68368	TBA4A	0.72	0.76	0.67	Tubulin alpha-4A chain OS=Mus musculus OX=10090 GN=Tuba4a PE=1 SV=1	0.716667	0.0450925	0.0629198
Q8C0M9	ASGL1	0.66	0.82	0.66	Isoaspartyl peptidase/L-asparaginase OS=Mus musculus OX=10090 GN=Asrgl1 PE=1 SV=1	0.713333	0.092376	0.129499
Q7TPR4	ACTN1	0.59	0.73	0.82	Alpha-actinin-1 OS=Mus musculus OX=10090 GN=Actn1 PE=1 SV=1	0.713333	0.115902	0.16248
Q8K3J1	NDUS8	0.56	0.77	0.78	NADH dehydrogenase [ubiquinone] iron-sulfur protein 8, mitochondrial OS=Mus musculus OX=10090 GN=Ndufs8 PE=1 SV=1	0.703333	0.124231	0.176632
P17182	ENOA	0.62	0.75	0.74	Alpha-enolase OS=Mus musculus OX=10090 GN=Eno1 PE=1 SV=3	0.703333	0.0723418	0.102856
Q9CVB6	ARPC2	0.57	0.7	0.83	Actin-related protein 2/3 complex subunit 2 OS=Mus musculus OX=10090 GN=Arpc2 PE=1 SV=3	0.7	0.13	0.185714
Q91ZA3	PCCA	0.58	0.59	0.9	Propionyl-CoA carboxylase alpha chain, mitochondrial OS=Mus musculus OX=10090 GN=Pcca PE=1 SV=2	0.69	0.181934	0.263673
P05213	TBA1B	0.64	0.73	0.68	Tubulin alpha-1B chain OS=Mus musculus OX=10090 GN=Tuba1b PE=1 SV=2	0.683333	0.0450925	0.065989
P17183	ENOG	0.59	0.73	0.72	Gamma-enolase OS=Mus musculus OX=10090 GN=Eno2 PE=1 SV=2	0.68	0.0781025	0.114857
Q8BWT1	THIM	0.64	0.69	0.71	3-ketoacyl-CoA thiolase, mitochondrial OS=Mus musculus OX=10090 GN=Acaa2 PE=1 SV=3	0.68	0.0360555	0.0530228
P09411	PGK1	0.52	0.76	0.75	Phosphoglycerate kinase 1 OS=Mus musculus OX=10090 GN=Pgk1 PE=1 SV=4	0.676667	0.135769	0.200644
Q9D051	ODPB	0.61	0.77	0.64	Pyruvate dehydrogenase E1 component subunit beta, mitochondrial OS=Mus musculus OX=10090 GN=Pdhb PE=1 SV=1	0.673333	0.085049	0.12631
Q62277	SYPH	0.55	0.7	0.76	Synaptophysin OS=Mus musculus OX=10090 GN=Syp PE=1 SV=2	0.67	0.108167	0.161443
P16546-2	SPTN1	0.6	0.68	0.72	Isoform 2 of Spectrin alpha chain, non-erythrocytic 1 OS=Mus musculus OX=10090 GN=Sptan1	0.666667	0.061101	0.0916515
Q04447	KCRB	0.51	0.72	0.76	Creatine kinase B-type OS=Mus musculus OX=10090 GN=Ckb PE=1 SV=1	0.663333	0.134288	0.202445
Q8JZN5	ACAD9	0.46	0.66	0.86	Acyl-CoA dehydrogenase family member 9, mitochondrial OS=Mus musculus OX=10090 GN=Acad9 PE=1 SV=2	0.66	0.2	0.30303
Q6PIE5	AT1A2	0.58	0.69	0.69	Sodium/potassium-transporting ATPase subunit alpha-2 OS=Mus musculus OX=10090 GN=Atp1a2 PE=1 SV=1	0.653333	0.0635085	0.0972069
P56480	ATPB	0.59	0.67	0.7	ATP synthase subunit beta, mitochondrial OS=Mus musculus OX=10090 GN=Atp5f1b PE=1 SV=2	0.653333	0.0568624	0.0870343
P60710	ACTB	0.6	0.71	0.65	Actin, cytoplasmic 1 OS=Mus musculus OX=10090 GN=Actb PE=1 SV=1	0.653333	0.0550757	0.0842995
Q64521	GPDM	0.55	0.79	0.61	Glycerol-3-phosphate dehydrogenase, mitochondrial OS=Mus musculus OX=10090 GN=Gpd2 PE=1 SV=2	0.65	0.1249	0.192154
Q9CQJ8	NDUB9	0.51	0.69	0.74	NADH dehydrogenase [ubiquinone] 1 beta subcomplex subunit 9 OS=Mus musculus OX=10090 GN=Ndufb9 PE=1 SV=3	0.646667	0.120968	0.187064
Q99PT1	GDIR1	0.62	0.61	0.71	Rho GDP-dissociation inhibitor 1 OS=Mus musculus OX=10090 GN=Arhgdia PE=1 SV=3	0.646667	0.0550757	0.0851686
P61161	ARP2	0.61	0.63	0.7	Actin-related protein 2 OS=Mus musculus OX=10090 GN=Actr2 PE=1 SV=1	0.646667	0.0472582	0.0730796
Q8CHH9-2	2019-09-08	0.51	0.62	0.76	Isoform 2 of Septin-8 OS=Mus musculus OX=10090 GN=Sept8	0.63	0.1253	0.198888
P13595-2	NCAM1	0.53	0.65	0.71	Isoform 2 of Neural cell adhesion molecule 1 OS=Mus musculus OX=10090 GN=Ncam1	0.63	0.0916515	0.145479
P18760	COF1	0.52	0.68	0.68	Cofilin-1 OS=Mus musculus OX=10090 GN=Cfl1 PE=1 SV=3	0.626667	0.092376	0.147409
Q9DBF1-2	AL7A1	0.52	0.72	0.64	Isoform 2 of Alpha-aminoadipic semialdehyde dehydrogenase OS=Mus musculus OX=10090 GN=Aldh7a1	0.626667	0.100664	0.160635
Q6Q477-2	AT2B4	0.55	0.63	0.69	Isoform 2 of Plasma membrane calcium-transporting ATPase 4 OS=Mus musculus OX=10090 GN=Atp2b4	0.623333	0.0702377	0.112681
Q9ERS2	NDUAD	0.53	0.64	0.7	NADH dehydrogenase [ubiquinone] 1 alpha subcomplex subunit 13 OS=Mus musculus OX=10090 GN=Ndufa13 PE=1 SV=3	0.623333	0.0862168	0.138316
Q9D0F9	PGM1	0.52	0.68	0.65	Phosphoglucomutase-1 OS=Mus musculus OX=10090 GN=Pgm1 PE=1 SV=4	0.616667	0.085049	0.137917
P10649	GSTM1	0.53	0.69	0.62	Glutathione S-transferase Mu 1 OS=Mus musculus OX=10090 GN=Gstm1 PE=1 SV=2	0.613333	0.0802081	0.130774
Q68FD5	CLH1	0.51	0.63	0.69	Clathrin heavy chain 1 OS=Mus musculus OX=10090 GN=Cltc PE=1 SV=3	0.61	0.0916515	0.150248
O08749	DLDH	0.54	0.66	0.63	Dihydrolipoyl dehydrogenase, mitochondrial OS=Mus musculus OX=10090 GN=Dld PE=1 SV=2	0.61	0.06245	0.102377
P99026	PSB4	0.41	0.62	0.79	Proteasome subunit beta type-4 OS=Mus musculus OX=10090 GN=Psmb4 PE=1 SV=1	0.606667	0.190351	0.313765
P08553	NFM	0.55	0.7	0.57	Neurofilament medium polypeptide OS=Mus musculus OX=10090 GN=Nefm PE=1 SV=4	0.606667	0.0814453	0.13425
P19536	COX5B	0.58	0.58	0.66	Cytochrome c oxidase subunit 5B, mitochondrial OS=Mus musculus OX=10090 GN=Cox5b PE=1 SV=1	0.606667	0.046188	0.0761341
Q9R0Y5-2	KAD1	0.62	0.61	0.59	Isoform 2 of Adenylate kinase isoenzyme 1 OS=Mus musculus OX=10090 GN=Ak1	0.606667	0.0152753	0.025179
Q9D6F9	TBB4A	0.58	0.67	0.56	Tubulin beta-4A chain OS=Mus musculus OX=10090 GN=Tubb4a PE=1 SV=3	0.603333	0.0585947	0.0971182
P62737	ACTA	0.54	0.62	0.65	Actin, aortic smooth muscle OS=Mus musculus OX=10090 GN=Acta2 PE=1 SV=1	0.603333	0.0568624	0.0942471
Q62465	VAT1	0.59	0.61	0.61	Synaptic vesicle membrane protein VAT-1 homolog OS=Mus musculus OX=10090 GN=Vat1 PE=1 SV=3	0.603333	0.011547	0.0191387
P10922	H10	0.46	0.67	0.67	Histone H1.0 OS=Mus musculus OX=10090 GN=H1f0 PE=2 SV=4	0.6	0.121244	0.202073
Q9D0K2	SCOT1	0.45	0.53	0.81	Succinyl-CoA:3-ketoacid coenzyme A transferase 1, mitochondrial OS=Mus musculus OX=10090 GN=Oxct1 PE=1 SV=1	0.596667	0.189033	0.316814
G5E829	AT2B1	0.5	0.59	0.69	Plasma membrane calcium-transporting ATPase 1 OS=Mus musculus OX=10090 GN=Atp2b1 PE=1 SV=1	0.593333	0.0950438	0.160186
Q9QYB8	ADDB	0.54	0.61	0.63	Beta-adducin OS=Mus musculus OX=10090 GN=Add2 PE=1 SV=4	0.593333	0.0472582	0.0796486
Q9R0K7	AT2B2	0.48	0.61	0.66	Plasma membrane calcium-transporting ATPase 2 OS=Mus musculus OX=10090 GN=Atp2b2 PE=1 SV=2	0.583333	0.0929157	0.159284
Q9CQQ7	AT5F1	0.55	0.55	0.64	ATP synthase F(0) complex subunit B1, mitochondrial OS=Mus musculus OX=10090 GN=Atp5f1 PE=1 SV=1	0.58	0.0519615	0.0895888
P16125	LDHB	0.47	0.62	0.65	L-lactate dehydrogenase B chain OS=Mus musculus OX=10090 GN=Ldhb PE=1 SV=2	0.58	0.0964365	0.16627
P28474	ADHX	0.51	0.6	0.63	Alcohol dehydrogenase class-3 OS=Mus musculus OX=10090 GN=Adh5 PE=1 SV=3	0.58	0.06245	0.107672
O54983	CRYM	0.59	0.56	0.59	Ketimine reductase mu-crystallin OS=Mus musculus OX=10090 GN=Crym PE=1 SV=1	0.58	0.0173205	0.0298629
P00405	COX2	0.5	0.53	0.7	Cytochrome c oxidase subunit 2 OS=Mus musculus OX=10090 GN=Mtco2 PE=1 SV=1	0.576667	0.107858	0.187037
Q6PIC6	AT1A3	0.5	0.59	0.64	Sodium/potassium-transporting ATPase subunit alpha-3 OS=Mus musculus OX=10090 GN=Atp1a3 PE=1 SV=1	0.576667	0.070946	0.123028
P63101	1433Z	0.59	0.54	0.59	14-3-3 protein zeta/delta OS=Mus musculus OX=10090 GN=Ywhaz PE=1 SV=1	0.573333	0.0288675	0.0503503
P51880	FABP7	0.63	0.44	0.64	Fatty acid-binding protein, brain OS=Mus musculus OX=10090 GN=Fabp7 PE=1 SV=2	0.57	0.112694	0.197709
P50516	VATA	0.49	0.58	0.64	V-type proton ATPase catalytic subunit A OS=Mus musculus OX=10090 GN=Atp6v1a PE=1 SV=2	0.57	0.0754983	0.132453
P52480-2	KPYM	0.53	0.54	0.64	Isoform M1 of Pyruvate kinase PKM OS=Mus musculus OX=10090 GN=Pkm	0.57	0.0608276	0.106715
P24549	AL1A1	0.51	0.61	0.59	Retinal dehydrogenase 1 OS=Mus musculus OX=10090 GN=Aldh1a1 PE=1 SV=5	0.57	0.052915	0.0928334
P50428	ARSA	0.57	0.55	0.55	Arylsulfatase A OS=Mus musculus OX=10090 GN=Arsa PE=1 SV=2	0.556667	0.011547	0.0207431
Q8BVI4	DHPR	0.55	0.52	0.6	Dihydropteridine reductase OS=Mus musculus OX=10090 GN=Qdpr PE=1 SV=2	0.556667	0.0404145	0.0726009
O70250	PGAM2	0.51	0.59	0.55	Phosphoglycerate mutase 2 OS=Mus musculus OX=10090 GN=Pgam2 PE=1 SV=3	0.55	0.04	0.0727273
Q9DBP5	KCY	0.47	0.54	0.63	UMP-CMP kinase OS=Mus musculus OX=10090 GN=Cmpk1 PE=1 SV=1	0.546667	0.0802081	0.146722
Q61879	MYH10	0.49	0.52	0.63	Myosin-10 OS=Mus musculus OX=10090 GN=Myh10 PE=1 SV=2	0.546667	0.0737111	0.134837
Q80SW1	SAHH2	0.51	0.59	0.54	S-adenosylhomocysteine hydrolase-like protein 1 OS=Mus musculus OX=10090 GN=Ahcyl1 PE=1 SV=1	0.546667	0.0404145	0.073929
Q6PHZ2-2	KCC2D	0.44	0.53	0.66	Isoform 2 of Calcium/calmodulin-dependent protein kinase type II subunit delta OS=Mus musculus OX=10090 GN=Camk2d	0.543333	0.110604	0.203566
Q9CWZ7	SNAG	0.47	0.55	0.61	Gamma-soluble NSF attachment protein OS=Mus musculus OX=10090 GN=Napg PE=1 SV=1	0.543333	0.0702377	0.129272
Q8BFZ9	ERLN2	0.55	0.49	0.58	Erlin-2 OS=Mus musculus OX=10090 GN=Erlin2 PE=1 SV=1	0.54	0.0458258	0.0848625
P35762	CD81	0.54	0.63	0.44	CD81 antigen OS=Mus musculus OX=10090 GN=Cd81 PE=1 SV=2	0.536667	0.0950438	0.1771
P23506-2	PIMT	0.64	0.57	0.39	Isoform 2 of Protein-L-isoaspartate(D-aspartate) O-methyltransferase OS=Mus musculus OX=10090 GN=Pcmt1	0.533333	0.12897	0.241819
P17426-2	AP2A1	0.5	0.53	0.57	Isoform B of AP-2 complex subunit alpha-1 OS=Mus musculus OX=10090 GN=Ap2a1	0.533333	0.0351188	0.0658478
P17742	PPIA	0.45	0.58	0.53	Peptidyl-prolyl cis-trans isomerase A OS=Mus musculus OX=10090 GN=Ppia PE=1 SV=2	0.52	0.0655744	0.126105
Q8BG39	SV2B	0.49	0.49	0.58	Synaptic vesicle glycoprotein 2B OS=Mus musculus OX=10090 GN=Sv2b PE=1 SV=1	0.52	0.0519615	0.099926
Q9QXY6	EHD3	0.39	0.63	0.53	EH domain-containing protein 3 OS=Mus musculus OX=10090 GN=Ehd3 PE=1 SV=2	0.516667	0.120554	0.233331
P97742	CPT1A	0.4	0.51	0.64	Carnitine O-palmitoyltransferase 1, liver isoform OS=Mus musculus OX=10090 GN=Cpt1a PE=1 SV=4	0.516667	0.120139	0.232527
Q9WUA3	PFKAP	0.49	0.5	0.56	ATP-dependent 6-phosphofructokinase, platelet type OS=Mus musculus OX=10090 GN=Pfkp PE=1 SV=1	0.516667	0.0378594	0.0732762
O54941	SMCE1	0.4	0.49	0.65	SWI/SNF-related matrix-associated actin-dependent regulator of chromatin subfamily E member 1 OS=Mus musculus OX=10090 GN=Smarce1 PE=1 SV=1	0.513333	0.126623	0.246668
Q99KB8-2	GLO2	0.46	0.62	0.46	Isoform 2 of Hydroxyacylglutathione hydrolase, mitochondrial OS=Mus musculus OX=10090 GN=Hagh	0.513333	0.092376	0.179953
P43006-2	EAA2	0.42	0.54	0.58	Isoform Glt-1A of Excitatory amino acid transporter 2 OS=Mus musculus OX=10090 GN=Slc1a2	0.513333	0.0832666	0.162208
P56564	EAA1	0.51	0.47	0.56	Excitatory amino acid transporter 1 OS=Mus musculus OX=10090 GN=Slc1a3 PE=1 SV=2	0.513333	0.0450925	0.0878425
Q62261	SPTB2	0.44	0.56	0.52	Spectrin beta chain, non-erythrocytic 1 OS=Mus musculus OX=10090 GN=Sptbn1 PE=1 SV=2	0.506667	0.061101	0.120594
Q9Z1B3-2	PLCB1	0.58	0.53	0.41	Isoform B of 1-phosphatidylinositol 4,5-bisphosphate phosphodiesterase beta-1 OS=Mus musculus OX=10090 GN=Plcb1	0.506667	0.0873689	0.172439
Q91V14-2	S12A5	0.33	0.56	0.62	Isoform 2 of Solute carrier family 12 member 5 OS=Mus musculus OX=10090 GN=Slc12a5	0.503333	0.15308	0.304131
O88544	CSN4	0.52	0.44	0.55	COP9 signalosome complex subunit 4 OS=Mus musculus OX=10090 GN=Cops4 PE=1 SV=1	0.503333	0.0568624	0.112972
P62849-2	RS24	0.59	0.3	0.61	Isoform 2 of 40S ribosomal protein S24 OS=Mus musculus OX=10090 GN=Rps24	0.5	0.173494	0.346987
P20152	VIME	0.37	0.53	0.6	Vimentin OS=Mus musculus OX=10090 GN=Vim PE=1 SV=3	0.5	0.117898	0.235797
P97797-2	SHPS1	0.42	0.53	0.55	Isoform 2 of Tyrosine-protein phosphatase non-receptor type substrate 1 OS=Mus musculus OX=10090 GN=Sirpa	0.5	0.07	0.14
Q9D1K2	VATF	0.48	0.55	0.47	V-type proton ATPase subunit F OS=Mus musculus OX=10090 GN=Atp6v1f PE=1 SV=2	0.5	0.043589	0.087178
Q9CQA3	SDHB	0.44	0.5	0.55	Succinate dehydrogenase [ubiquinone] iron-sulfur subunit, mitochondrial OS=Mus musculus OX=10090 GN=Sdhb PE=1 SV=1	0.496667	0.0550757	0.110891
Q9CYT6	CAP2	0.5	0.45	0.53	Adenylyl cyclase-associated protein 2 OS=Mus musculus OX=10090 GN=Cap2 PE=1 SV=1	0.493333	0.0404145	0.0819213
P35700	PRDX1	0.4	0.49	0.58	Peroxiredoxin-1 OS=Mus musculus OX=10090 GN=Prdx1 PE=1 SV=1	0.49	0.09	0.183673
P46096	SYT1	0.42	0.53	0.51	Synaptotagmin-1 OS=Mus musculus OX=10090 GN=Syt1 PE=1 SV=1	0.486667	0.0585947	0.1204
P68254-2	1433T	0.55	0.52	0.38	Isoform 2 of 14-3-3 protein theta OS=Mus musculus OX=10090 GN=Ywhaq	0.483333	0.0907377	0.187733
Q60597-2	ODO1	0.36	0.5	0.58	Isoform 2 of 2-oxoglutarate dehydrogenase, mitochondrial OS=Mus musculus OX=10090 GN=Ogdh	0.48	0.111355	0.23199
Q60864	STIP1	0.41	0.48	0.55	Stress-induced-phosphoprotein 1 OS=Mus musculus OX=10090 GN=Stip1 PE=1 SV=1	0.48	0.07	0.145833
Q8C854-3	MYEF2	0.47	0.42	0.54	Isoform 2 of Myelin expression factor 2 OS=Mus musculus OX=10090 GN=Myef2	0.476667	0.0602771	0.126456
P57780	ACTN4	0.43	0.47	0.53	Alpha-actinin-4 OS=Mus musculus OX=10090 GN=Actn4 PE=1 SV=1	0.476667	0.0503322	0.105592
P48722-2	HS74L	0.47	0.44	0.51	Isoform 2 of Heat shock 70 kDa protein 4L OS=Mus musculus OX=10090 GN=Hspa4l	0.473333	0.0351188	0.0741947
Q62093	SRSF2	0.48	0.5	0.44	Serine/arginine-rich splicing factor 2 OS=Mus musculus OX=10090 GN=Srsf2 PE=1 SV=4	0.473333	0.0305505	0.0645433
Q8R5H6	WASF1	0.38	0.39	0.63	Wiskott-Aldrich syndrome protein family member 1 OS=Mus musculus OX=10090 GN=Wasf1 PE=1 SV=2	0.466667	0.141539	0.303298
Q9CQI6	COTL1	0.39	0.53	0.48	Coactosin-like protein OS=Mus musculus OX=10090 GN=Cotl1 PE=1 SV=3	0.466667	0.070946	0.152027
P63011	RAB3A	0.4	0.49	0.51	Ras-related protein Rab-3A OS=Mus musculus OX=10090 GN=Rab3a PE=1 SV=1	0.466667	0.0585947	0.12556
P47757-2	CAPZB	0.41	0.47	0.52	Isoform 2 of F-actin-capping protein subunit beta OS=Mus musculus OX=10090 GN=Capzb	0.466667	0.0550757	0.118019
P62823	RAB3C	0.47	0.48	0.45	Ras-related protein Rab-3C OS=Mus musculus OX=10090 GN=Rab3c PE=1 SV=1	0.466667	0.0152753	0.0327327
Q8VBW6	ULA1	0.4	0.48	0.5	NEDD8-activating enzyme E1 regulatory subunit OS=Mus musculus OX=10090 GN=Nae1 PE=1 SV=1	0.46	0.052915	0.115033
P63054	PCP4	0.45	0.46	0.47	Calmodulin regulator protein PCP4 OS=Mus musculus OX=10090 GN=Pcp4 PE=3 SV=2	0.46	0.01	0.0217391
P46097	SYT2	0.37	0.49	0.51	Synaptotagmin-2 OS=Mus musculus OX=10090 GN=Syt2 PE=1 SV=1	0.456667	0.0757188	0.165808
P39053-4	DYN1	0.43	0.47	0.47	Isoform 4 of Dynamin-1 OS=Mus musculus OX=10090 GN=Dnm1	0.456667	0.023094	0.0505708
P48453-2	PP2BB	0.34	0.5	0.52	Isoform 1 of Serine/threonine-protein phosphatase 2B catalytic subunit beta isoform OS=Mus musculus OX=10090 GN=Ppp3cb	0.453333	0.0986577	0.217627
P0DP26	CALM1	0.44	0.48	0.44	Calmodulin-1 OS=Mus musculus OX=10090 GN=Calm1 PE=1 SV=1	0.453333	0.023094	0.0509427
Q08331	CALB2	0.37	0.47	0.51	Calretinin OS=Mus musculus OX=10090 GN=Calb2 PE=1 SV=3	0.45	0.072111	0.160247
Q8BZ98	DYN3	0.42	0.46	0.47	Dynamin-3 OS=Mus musculus OX=10090 GN=Dnm3 PE=1 SV=1	0.45	0.0264575	0.0587945
Q8BZ98-2	DYN3	0.42	0.46	0.47	Isoform 2 of Dynamin-3 OS=Mus musculus OX=10090 GN=Dnm3	0.45	0.0264575	0.0587945
P61982	1433G	0.52	0.44	0.38	14-3-3 protein gamma OS=Mus musculus OX=10090 GN=Ywhag PE=1 SV=2	0.446667	0.0702377	0.157249
O88952	LIN7C	0.39	0.49	0.45	Protein lin-7 homolog C OS=Mus musculus OX=10090 GN=Lin7c PE=1 SV=2	0.443333	0.0503322	0.113531
P80314	TCPB	0.38	0.43	0.51	T-complex protein 1 subunit beta OS=Mus musculus OX=10090 GN=Cct2 PE=1 SV=4	0.44	0.0655744	0.149033
P39054-2	DYN2	0.39	0.46	0.47	Isoform 2 of Dynamin-2 OS=Mus musculus OX=10090 GN=Dnm2	0.44	0.043589	0.0990659
P29341	PABP1	0.4	0.41	0.5	Polyadenylate-binding protein 1 OS=Mus musculus OX=10090 GN=Pabpc1 PE=1 SV=2	0.436667	0.0550757	0.126128
Q8C419	GP158	0.48	0.39	0.44	Probable G-protein coupled receptor 158 OS=Mus musculus OX=10090 GN=Gpr158 PE=1 SV=2	0.436667	0.0450925	0.103265
Q61316	HSP74	0.4	0.43	0.47	Heat shock 70 kDa protein 4 OS=Mus musculus OX=10090 GN=Hspa4 PE=1 SV=1	0.433333	0.0351188	0.0810435
P16460	ASSY	0.4	0.46	0.44	Argininosuccinate synthase OS=Mus musculus OX=10090 GN=Ass1 PE=1 SV=1	0.433333	0.0305505	0.0705012
Q9D8W5	PSD12	0.42	0.4	0.47	26S proteasome non-ATPase regulatory subunit 12 OS=Mus musculus OX=10090 GN=Psmd12 PE=1 SV=4	0.43	0.0360555	0.08385
Q8BG05-2	ROA3	0.34	0.44	0.5	Isoform 2 of Heterogeneous nuclear ribonucleoprotein A3 OS=Mus musculus OX=10090 GN=Hnrnpa3	0.426667	0.080829	0.189443
P38647	GRP75	0.4	0.44	0.43	Stress-70 protein, mitochondrial OS=Mus musculus OX=10090 GN=Hspa9 PE=1 SV=3	0.423333	0.0208167	0.0491732
Q9D3A9-4	TTYH1	0.28	0.52	0.46	Isoform 4 of Protein tweety homolog 1 OS=Mus musculus OX=10090 GN=Ttyh1	0.42	0.1249	0.297381
P28663	SNAB	0.37	0.42	0.47	Beta-soluble NSF attachment protein OS=Mus musculus OX=10090 GN=Napb PE=1 SV=2	0.42	0.05	0.119048
P63030	MPC1	0.3	0.47	0.48	Mitochondrial pyruvate carrier 1 OS=Mus musculus OX=10090 GN=Mpc1 PE=1 SV=1	0.416667	0.10116	0.242784
P61205	ARF3	0.37	0.47	0.41	ADP-ribosylation factor 3 OS=Mus musculus OX=10090 GN=Arf3 PE=2 SV=2	0.416667	0.0503322	0.120797
Q8C0E2	VP26B	0.43	0.4	0.39	Vacuolar protein sorting-associated protein 26B OS=Mus musculus OX=10090 GN=Vps26b PE=1 SV=1	0.406667	0.0208167	0.0511885
Q9Z0V2	KCND2	0.26	0.42	0.53	Potassium voltage-gated channel subfamily D member 2 OS=Mus musculus OX=10090 GN=Kcnd2 PE=1 SV=1	0.403333	0.135769	0.336618
O88737-2	BSN	0.43	0.39	0.39	Isoform 2 of Protein bassoon OS=Mus musculus OX=10090 GN=Bsn	0.403333	0.023094	0.0572579
P62962	PROF1	0.39	0.39	0.42	Profilin-1 OS=Mus musculus OX=10090 GN=Pfn1 PE=1 SV=2	0.4	0.0173205	0.0433013
P62858	RS28	0.34	0.38	0.47	40S ribosomal protein S28 OS=Mus musculus OX=10090 GN=Rps28 PE=1 SV=1	0.396667	0.0665833	0.167857
Q9D7S9	CHMP5	0.37	0.46	0.35	Charged multivesicular body protein 5 OS=Mus musculus OX=10090 GN=Chmp5 PE=1 SV=1	0.393333	0.0585947	0.148969
Q91XM9-2	DLG2	0.33	0.41	0.44	Isoform 2 of Disks large homolog 2 OS=Mus musculus OX=10090 GN=Dlg2	0.393333	0.0568624	0.144565
O54901	OX2G	0.33	0.38	0.45	OX-2 membrane glycoprotein OS=Mus musculus OX=10090 GN=Cd200 PE=1 SV=1	0.386667	0.0602771	0.155889
Q9D8Y0	EFHD2	0.3	0.45	0.4	EF-hand domain-containing protein D2 OS=Mus musculus OX=10090 GN=Efhd2 PE=1 SV=1	0.383333	0.0763763	0.199242
Q810U4-2	NRCAM	0.42	0.36	0.36	Isoform 2 of Neuronal cell adhesion molecule OS=Mus musculus OX=10090 GN=Nrcam	0.38	0.034641	0.0911606
P62880	GBB2	0.33	0.37	0.44	Guanine nucleotide-binding protein G(I)/G(S)/G(T) subunit beta-2 OS=Mus musculus OX=10090 GN=Gnb2 PE=1 SV=3	0.38	0.0556776	0.14652
Q9Z218	DPP6	0.29	0.37	0.47	Dipeptidyl aminopeptidase-like protein 6 OS=Mus musculus OX=10090 GN=Dpp6 PE=1 SV=1	0.376667	0.090185	0.239429
Q9Z1G3	VATC1	0.37	0.38	0.38	V-type proton ATPase subunit C 1 OS=Mus musculus OX=10090 GN=Atp6v1c1 PE=1 SV=4	0.376667	0.0057735	0.0153279
P27773	PDIA3	0.28	0.39	0.44	Protein disulfide-isomerase A3 OS=Mus musculus OX=10090 GN=Pdia3 PE=1 SV=2	0.37	0.0818535	0.221226
Q3UHL1	CAMKV	0.27	0.41	0.43	CaM kinase-like vesicle-associated protein OS=Mus musculus OX=10090 GN=Camkv PE=1 SV=2	0.37	0.087178	0.235616
Q9QYB1	CLIC4	0.27	0.32	0.51	Chloride intracellular channel protein 4 OS=Mus musculus OX=10090 GN=Clic4 PE=1 SV=3	0.366667	0.126623	0.345335
P17156	HSP72	0.32	0.35	0.42	Heat shock-related 70 kDa protein 2 OS=Mus musculus OX=10090 GN=Hspa2 PE=1 SV=2	0.363333	0.051316	0.141237
Q62159	RHOC	0.31	0.37	0.41	Rho-related GTP-binding protein RhoC OS=Mus musculus OX=10090 GN=Rhoc PE=1 SV=2	0.363333	0.0503322	0.138529
Q8VDD5	MYH9	0.33	0.36	0.4	Myosin-9 OS=Mus musculus OX=10090 GN=Myh9 PE=1 SV=4	0.363333	0.0351188	0.0966574
Q8CGC7	SYEP	0.36	0.46	0.26	Bifunctional glutamate/proline--tRNA ligase OS=Mus musculus OX=10090 GN=Eprs PE=1 SV=4	0.36	0.1	0.277778
P62715	PP2AB	0.27	0.44	0.37	Serine/threonine-protein phosphatase 2A catalytic subunit beta isoform OS=Mus musculus OX=10090 GN=Ppp2cb PE=1 SV=1	0.36	0.08544	0.237333
P80316	TCPE	0.33	0.37	0.38	T-complex protein 1 subunit epsilon OS=Mus musculus OX=10090 GN=Cct5 PE=1 SV=1	0.36	0.0264575	0.0734931
Q922B2	SYDC	0.31	0.32	0.43	Aspartate--tRNA ligase, cytoplasmic OS=Mus musculus OX=10090 GN=Dars PE=1 SV=2	0.353333	0.0665833	0.188443
A2APV2-2	FMNL2	0.35	0.39	0.32	Isoform 2 of Formin-like protein 2 OS=Mus musculus OX=10090 GN=Fmnl2	0.353333	0.0351188	0.099393
Q62418-2	DBNL	0.34	0.34	0.37	Isoform 2 of Drebrin-like protein OS=Mus musculus OX=10090 GN=Dbnl	0.35	0.0173205	0.0494872
P63085	MK01	0.29	0.37	0.36	Mitogen-activated protein kinase 1 OS=Mus musculus OX=10090 GN=Mapk1 PE=1 SV=3	0.34	0.043589	0.128203
P80313	TCPH	0.37	0.32	0.33	T-complex protein 1 subunit eta OS=Mus musculus OX=10090 GN=Cct7 PE=1 SV=1	0.34	0.0264575	0.0778162
P70336-2	ROCK2	0.32	0.35	0.35	Isoform 2 of Rho-associated protein kinase 2 OS=Mus musculus OX=10090 GN=Rock2	0.34	0.0173205	0.0509427
O88643	PAK1	0.27	0.34	0.39	Serine/threonine-protein kinase PAK 1 OS=Mus musculus OX=10090 GN=Pak1 PE=1 SV=1	0.333333	0.0602771	0.180831
Q63844	MK03	0.26	0.37	0.36	Mitogen-activated protein kinase 3 OS=Mus musculus OX=10090 GN=Mapk3 PE=1 SV=5	0.33	0.0608276	0.184326
P51859	HDGF	0.27	0.37	0.35	Hepatoma-derived growth factor OS=Mus musculus OX=10090 GN=Hdgf PE=1 SV=2	0.33	0.052915	0.160349
O88685	PRS6A	0.35	0.35	0.28	26S proteasome regulatory subunit 6A OS=Mus musculus OX=10090 GN=Psmc3 PE=1 SV=2	0.326667	0.0404145	0.123718
Q91WC3-2	ACSL6	0.34	0.28	0.34	Isoform 2 of Long-chain-fatty-acid--CoA ligase 6 OS=Mus musculus OX=10090 GN=Acsl6	0.32	0.034641	0.108253
Q60770	STXB3	0.26	0.4	0.3	Syntaxin-binding protein 3 OS=Mus musculus OX=10090 GN=Stxbp3 PE=1 SV=1	0.32	0.072111	0.225347
P47740	AL3A2	0.26	0.33	0.35	Fatty aldehyde dehydrogenase OS=Mus musculus OX=10090 GN=Aldh3a2 PE=1 SV=2	0.313333	0.0472582	0.150824
Q8VDP6	CDIPT	0.27	0.32	0.34	CDP-diacylglycerol--inositol 3-phosphatidyltransferase OS=Mus musculus OX=10090 GN=Cdipt PE=1 SV=1	0.31	0.0360555	0.116308
P63017	HSP7C	0.28	0.31	0.34	Heat shock cognate 71 kDa protein OS=Mus musculus OX=10090 GN=Hspa8 PE=1 SV=1	0.31	0.03	0.0967742
P17879	HS71B	0.31	0.34	0.28	Heat shock 70 kDa protein 1B OS=Mus musculus OX=10090 GN=Hspa1b PE=1 SV=3	0.31	0.03	0.0967742
Q99LI8	HGS	0.29	0.31	0.33	Hepatocyte growth factor-regulated tyrosine kinase substrate OS=Mus musculus OX=10090 GN=Hgs PE=1 SV=2	0.31	0.02	0.0645161
Q5EBJ4	ERMIN	0.29	0.32	0.31	Ermin OS=Mus musculus OX=10090 GN=Ermn PE=1 SV=1	0.306667	0.0152753	0.0498106
P42932	TCPQ	0.3	0.29	0.31	T-complex protein 1 subunit theta OS=Mus musculus OX=10090 GN=Cct8 PE=1 SV=3	0.3	0.01	0.0333333
P84084	ARF5	0.32	0.28	0.29	ADP-ribosylation factor 5 OS=Mus musculus OX=10090 GN=Arf5 PE=1 SV=2	0.296667	0.0208167	0.0701685
P24369	PPIB	0.29	0.33	0.26	Peptidyl-prolyl cis-trans isomerase B OS=Mus musculus OX=10090 GN=Ppib PE=1 SV=2	0.293333	0.0351188	0.119723
Q99L47	F10A1	0.26	0.31	0.3	Hsc70-interacting protein OS=Mus musculus OX=10090 GN=St13 PE=1 SV=1	0.29	0.0264575	0.0912328
P14685	PSMD3	0.22	0.3	0.34	26S proteasome non-ATPase regulatory subunit 3 OS=Mus musculus OX=10090 GN=Psmd3 PE=1 SV=3	0.286667	0.061101	0.213143
Q61036-2	PAK3	0.23	0.3	0.33	Isoform 2 of Serine/threonine-protein kinase PAK 3 OS=Mus musculus OX=10090 GN=Pak3	0.286667	0.051316	0.179009
P05063	ALDOC	0.26	0.31	0.29	Fructose-bisphosphate aldolase C OS=Mus musculus OX=10090 GN=Aldoc PE=1 SV=4	0.286667	0.0251661	0.0877888
Q00PI9	HNRL2	0.31	0.29	0.25	Heterogeneous nuclear ribonucleoprotein U-like protein 2 OS=Mus musculus OX=10090 GN=Hnrnpul2 PE=1 SV=2	0.283333	0.0305505	0.107825
P09103	PDIA1	0.24	0.25	0.35	Protein disulfide-isomerase OS=Mus musculus OX=10090 GN=P4hb PE=1 SV=2	0.28	0.0608276	0.217242
P47708	RP3A	0.22	0.28	0.33	Rabphilin-3A OS=Mus musculus OX=10090 GN=Rph3a PE=1 SV=2	0.276667	0.0550757	0.199069
O55143-2	AT2A2	0.26	0.29	0.27	Isoform 2 of Sarcoplasmic/endoplasmic reticulum calcium ATPase 2 OS=Mus musculus OX=10090 GN=Atp2a2	0.273333	0.0152753	0.0558851
Q9JM96	BORG4	0.26	0.22	0.32	Cdc42 effector protein 4 OS=Mus musculus OX=10090 GN=Cdc42ep4 PE=1 SV=1	0.266667	0.0503322	0.188746
Q9CQ19	MYL9	0.25	0.31	0.23	Myosin regulatory light polypeptide 9 OS=Mus musculus OX=10090 GN=Myl9 PE=1 SV=3	0.263333	0.0416333	0.158101
Q61699-2	HS105	0.29	0.26	0.23	Isoform HSP105-beta of Heat shock protein 105 kDa OS=Mus musculus OX=10090 GN=Hsph1	0.26	0.03	0.115385
Q8K021	SCAM1	0.23	0.25	0.29	Secretory carrier-associated membrane protein 1 OS=Mus musculus OX=10090 GN=Scamp1 PE=1 SV=1	0.256667	0.0305505	0.119028
Q62283	TSN7	0.25	0.24	0.28	Tetraspanin-7 OS=Mus musculus OX=10090 GN=Tspan7 PE=1 SV=2	0.256667	0.0208167	0.0811039
P84075	HPCA	0.33	0.23	0.19	Neuron-specific calcium-binding protein hippocalcin OS=Mus musculus OX=10090 GN=Hpca PE=1 SV=2	0.25	0.072111	0.288444
Q61335	BAP31	0.2	0.28	0.26	B-cell receptor-associated protein 31 OS=Mus musculus OX=10090 GN=Bcap31 PE=1 SV=4	0.246667	0.0416333	0.168784
Q93092	TALDO	0.23	0.23	0.27	Transaldolase OS=Mus musculus OX=10090 GN=Taldo1 PE=1 SV=2	0.243333	0.023094	0.0949069
P14873	MAP1B	0.28	0.24	0.16	Microtubule-associated protein 1B OS=Mus musculus OX=10090 GN=Map1b PE=1 SV=2	0.226667	0.061101	0.269563
Q9CR00	PSMD9	0.22	0.22	0.23	26S proteasome non-ATPase regulatory subunit 9 OS=Mus musculus OX=10090 GN=Psmd9 PE=1 SV=1	0.223333	0.0057735	0.0258515
P26039	TLN1	0.22	0.24	0.2	Talin-1 OS=Mus musculus OX=10090 GN=Tln1 PE=1 SV=2	0.22	0.02	0.0909091
O70133-2	DHX9	0.23	0.17	0.23	Isoform 2 of ATP-dependent RNA helicase A OS=Mus musculus OX=10090 GN=Dhx9	0.21	0.034641	0.164957
Q61081	CDC37	0.21	0.2	0.2	Hsp90 co-chaperone Cdc37 OS=Mus musculus OX=10090 GN=Cdc37 PE=1 SV=1	0.203333	0.0057735	0.0283943
P31230	AIMP1	0.18	0.18	0.22	Aminoacyl tRNA synthase complex-interacting multifunctional protein 1 OS=Mus musculus OX=10090 GN=Aimp1 PE=1 SV=2	0.193333	0.023094	0.119452
Q8BGT8	PHIPL	0.26	0.15	0.16	Phytanoyl-CoA hydroxylase-interacting protein-like OS=Mus musculus OX=10090 GN=Phyhipl PE=1 SV=1	0.19	0.0608276	0.320145
Q8R0S2-2	IQEC1	0.17	0.2	0.2	Isoform 2 of IQ motif and SEC7 domain-containing protein 1 OS=Mus musculus OX=10090 GN=Iqsec1	0.19	0.0173205	0.0911606
P11499	HS90B	0.16	0.17	0.18	Heat shock protein HSP 90-beta OS=Mus musculus OX=10090 GN=Hsp90ab1 PE=1 SV=3	0.17	0.01	0.0588235
Q64331	MYO6	0.13	0.14	0.23	Unconventional myosin-VI OS=Mus musculus OX=10090 GN=Myo6 PE=1 SV=1	0.166667	0.0550757	0.330454
Q61990-2	PCBP2	0.16	0.19	0.15	Isoform 2 of Poly(rC)-binding protein 2 OS=Mus musculus OX=10090 GN=Pcbp2	0.166667	0.0208167	0.1249
Q99P72-3	RTN4	0.19	0.17	0.13	Isoform 2 of Reticulon-4 OS=Mus musculus OX=10090 GN=Rtn4	0.163333	0.0305505	0.187044
Q8BVQ5	PPME1	0.15	0.18	0.16	Protein phosphatase methylesterase 1 OS=Mus musculus OX=10090 GN=Ppme1 PE=1 SV=5	0.163333	0.0152753	0.093522
Q9Z204-2	HNRPC	0.17	0.14	0.17	Isoform C1 of Heterogeneous nuclear ribonucleoproteins C1/C2 OS=Mus musculus OX=10090 GN=Hnrnpc	0.16	0.0173205	0.108253
P70670	NACAM	0.16	0.18	0.14	Nascent polypeptide-associated complex subunit alpha, muscle-specific form OS=Mus musculus OX=10090 GN=Naca PE=1 SV=2	0.16	0.02	0.125
Q8BKX1-2	BAIP2	0.16	0.14	0.18	Isoform 2 of Brain-specific angiogenesis inhibitor 1-associated protein 2 OS=Mus musculus OX=10090 GN=Baiap2	0.16	0.02	0.125
P70372	ELAV1	0.15	0.14	0.16	ELAV-like protein 1 OS=Mus musculus OX=10090 GN=Elavl1 PE=1 SV=2	0.15	0.01	0.0666667
P09405	NUCL	0.11	0.12	0.14	Nucleolin OS=Mus musculus OX=10090 GN=Ncl PE=1 SV=2	0.123333	0.0152753	0.123853
P60879	SNP25	0.12	0.12	0.13	Synaptosomal-associated protein 25 OS=Mus musculus OX=10090 GN=Snap25 PE=1 SV=1	0.123333	0.0057735	0.0468122
P56212-2	ARP19	0.1	0.12	0.13	Isoform ARPP-16 of cAMP-regulated phosphoprotein 19 OS=Mus musculus OX=10090 GN=Arpp19	0.116667	0.0152753	0.130931
P07724	ALBU	0.1	0.07	0.1	Serum albumin OS=Mus musculus OX=10090 GN=Alb PE=1 SV=3	0.09	0.0173205	0.19245
Q501J6-2	DDX17	0.08	0.07	0.08	Isoform 2 of Probable ATP-dependent RNA helicase DDX17 OS=Mus musculus OX=10090 GN=Ddx17	0.0766667	0.0057735	0.0753066
P11031	TCP4	0.06	0.07	0.07	Activated RNA polymerase II transcriptional coactivator p15 OS=Mus musculus OX=10090 GN=Sub1 PE=1 SV=3	0.0666667	0.0057735	0.0866025
O89086	RBM3	0.03	0.03	0.04	RNA-binding protein 3 OS=Mus musculus OX=10090 GN=Rbm3 PE=1 SV=1	0.0333333	0.0057735	0.173205

## Sheet: TableS8_Heart
Uniprot	Gene	Mouse1	Mouse2	Mouse3	Description_Protein	average	STDEV	CV
P08074	CBR2	0.61	0.86	1.19	Carbonyl reductase [NADPH] 2 OS=Mus musculus OX=10090 GN=Cbr2 PE=1 SV=1	0.886667	0.290918	0.328103
Q80XN0	BDH	0.79	0.88	0.93	D-beta-hydroxybutyrate dehydrogenase, mitochondrial OS=Mus musculus OX=10090 GN=Bdh1 PE=1 SV=2	0.866667	0.070946	0.0818608
P23492	PNPH	1	0.91	0.62	Purine nucleoside phosphorylase OS=Mus musculus OX=10090 GN=Pnp PE=1 SV=2	0.843333	0.198578	0.235468
P63038	CH60	0.7	0.69	0.89	60 kDa heat shock protein, mitochondrial OS=Mus musculus OX=10090 GN=Hspd1 PE=1 SV=1	0.76	0.112694	0.148282
Q8BMF4	ODP2	0.55	0.68	0.94	Dihydrolipoyllysine-residue acetyltransferase component of pyruvate dehydrogenase complex, mitochondrial OS=Mus musculus OX=10090 GN=Dlat PE=1 SV=2	0.723333	0.198578	0.274532
Q9WUM5	SUCA	0.61	0.57	0.95	Succinate--CoA ligase [ADP/GDP-forming] subunit alpha, mitochondrial OS=Mus musculus OX=10090 GN=Suclg1 PE=1 SV=4	0.71	0.208806	0.294093
Q9D0M3-2	CY1	0.66	0.54	0.91	Isoform 2 of Cytochrome c1, heme protein, mitochondrial OS=Mus musculus OX=10090 GN=Cyc1	0.703333	0.188768	0.26839
Q8CGK3	LONM	0.75	0.73	0.55	Lon protease homolog, mitochondrial OS=Mus musculus OX=10090 GN=Lonp1 PE=1 SV=2	0.676667	0.110151	0.162785
Q9Z2I9	SUCB1	0.57	0.64	0.79	Succinate--CoA ligase [ADP-forming] subunit beta, mitochondrial OS=Mus musculus OX=10090 GN=Sucla2 PE=1 SV=2	0.666667	0.112398	0.168597
P99028	QCR6	0.58	0.57	0.84	Cytochrome b-c1 complex subunit 6, mitochondrial OS=Mus musculus OX=10090 GN=Uqcrh PE=1 SV=2	0.663333	0.15308	0.230773
Q9CZU6	CISY	0.51	0.63	0.76	Citrate synthase, mitochondrial OS=Mus musculus OX=10090 GN=Cs PE=1 SV=1	0.633333	0.125033	0.197421
Q8BH95	ECHM	0.53	0.52	0.84	Enoyl-CoA hydratase, mitochondrial OS=Mus musculus OX=10090 GN=Echs1 PE=1 SV=1	0.63	0.181934	0.288784
O08749	DLDH	0.51	0.52	0.83	Dihydrolipoyl dehydrogenase, mitochondrial OS=Mus musculus OX=10090 GN=Dld PE=1 SV=2	0.62	0.181934	0.293442
P35486	ODPA	0.53	0.64	0.66	Pyruvate dehydrogenase E1 component subunit alpha, somatic form, mitochondrial OS=Mus musculus OX=10090 GN=Pdha1 PE=1 SV=1	0.61	0.07	0.114754
Q9D051	ODPB	0.56	0.55	0.71	Pyruvate dehydrogenase E1 component subunit beta, mitochondrial OS=Mus musculus OX=10090 GN=Pdhb PE=1 SV=1	0.606667	0.0896289	0.14774
Q8CHT0	AL4A1	0.47	0.53	0.8	Delta-1-pyrroline-5-carboxylate dehydrogenase, mitochondrial OS=Mus musculus OX=10090 GN=Aldh4a1 PE=1 SV=3	0.6	0.175784	0.292973
Q61425	HCDH	0.49	0.53	0.75	Hydroxyacyl-coenzyme A dehydrogenase, mitochondrial OS=Mus musculus OX=10090 GN=Hadh PE=1 SV=2	0.59	0.14	0.237288
O35855	BCAT2	0.49	0.55	0.72	Branched-chain-amino-acid aminotransferase, mitochondrial OS=Mus musculus OX=10090 GN=Bcat2 PE=1 SV=2	0.586667	0.119304	0.203358
Q9Z2I0	LETM1	0.58	0.53	0.61	Mitochondrial proton/calcium exchanger protein OS=Mus musculus OX=10090 GN=Letm1 PE=1 SV=1	0.573333	0.0404145	0.0704904
P54071	IDHP	0.45	0.47	0.79	Isocitrate dehydrogenase [NADP], mitochondrial OS=Mus musculus OX=10090 GN=Idh2 PE=1 SV=3	0.57	0.190788	0.334716
O55126	NIPS2	0.46	0.59	0.65	Protein NipSnap homolog 2 OS=Mus musculus OX=10090 GN=Nipsnap2 PE=1 SV=1	0.566667	0.0971253	0.171398
Q9D7B6	ACAD8	0.58	0.54	0.58	Isobutyryl-CoA dehydrogenase, mitochondrial OS=Mus musculus OX=10090 GN=Acad8 PE=1 SV=2	0.566667	0.023094	0.0407541
P42125	ECI1	0.49	0.47	0.74	Enoyl-CoA delta isomerase 1, mitochondrial OS=Mus musculus OX=10090 GN=Eci1 PE=1 SV=2	0.566667	0.150444	0.265489
O54724	CAVN1	0.45	0.55	0.7	Caveolae-associated protein 1 OS=Mus musculus OX=10090 GN=Cavin1 PE=1 SV=1	0.566667	0.125831	0.222054
P08249	MDHM	0.49	0.5	0.7	Malate dehydrogenase, mitochondrial OS=Mus musculus OX=10090 GN=Mdh2 PE=1 SV=3	0.563333	0.118462	0.210288
P20152	VIME	0.55	0.6	0.54	Vimentin OS=Mus musculus OX=10090 GN=Vim PE=1 SV=3	0.563333	0.0321455	0.057063
Q8BWT1	THIM	0.48	0.54	0.66	3-ketoacyl-CoA thiolase, mitochondrial OS=Mus musculus OX=10090 GN=Acaa2 PE=1 SV=3	0.56	0.0916515	0.163663
Q99LC5	ETFA	0.45	0.48	0.74	Electron transfer flavoprotein subunit alpha, mitochondrial OS=Mus musculus OX=10090 GN=Etfa PE=1 SV=2	0.556667	0.159478	0.286488
P97807-2	FUMH	0.48	0.49	0.7	Isoform Cytoplasmic of Fumarate hydratase, mitochondrial OS=Mus musculus OX=10090 GN=Fh	0.556667	0.124231	0.223169
Q8BFR5	EFTU	0.5	0.56	0.6	Elongation factor Tu, mitochondrial OS=Mus musculus OX=10090 GN=Tufm PE=1 SV=1	0.553333	0.0503322	0.0909619
Q9D6R2	IDH3A	0.5	0.45	0.7	Isocitrate dehydrogenase [NAD] subunit alpha, mitochondrial OS=Mus musculus OX=10090 GN=Idh3a PE=1 SV=1	0.55	0.132288	0.240523
Q99MR8	MCCA	0.56	0.57	0.52	Methylcrotonoyl-CoA carboxylase subunit alpha, mitochondrial OS=Mus musculus OX=10090 GN=Mccc1 PE=1 SV=2	0.55	0.0264575	0.0481046
P51667	MLRV	0.46	0.47	0.71	Myosin regulatory light chain 2, ventricular/cardiac muscle isoform OS=Mus musculus OX=10090 GN=Myl2 PE=1 SV=3	0.546667	0.141539	0.258913
Q9D6J5	NDUB8	0.5	0.46	0.67	NADH dehydrogenase [ubiquinone] 1 beta subcomplex subunit 8, mitochondrial OS=Mus musculus OX=10090 GN=Ndufb8 PE=1 SV=1	0.543333	0.111505	0.205224
Q9DB20	ATPO	0.4	0.49	0.72	ATP synthase subunit O, mitochondrial OS=Mus musculus OX=10090 GN=Atp5o PE=1 SV=1	0.536667	0.165025	0.3075
P48962	ADT1	0.46	0.46	0.68	ADP/ATP translocase 1 OS=Mus musculus OX=10090 GN=Slc25a4 PE=1 SV=4	0.533333	0.127017	0.238157
Q60931	VDAC3	0.58	0.5	0.52	Voltage-dependent anion-selective channel protein 3 OS=Mus musculus OX=10090 GN=Vdac3 PE=1 SV=1	0.533333	0.0416333	0.0780625
O35129	PHB2	0.53	0.61	0.45	Prohibitin-2 OS=Mus musculus OX=10090 GN=Phb2 PE=1 SV=1	0.53	0.08	0.150943
Q8VEM8	MPCP	0.43	0.45	0.71	Phosphate carrier protein, mitochondrial OS=Mus musculus OX=10090 GN=Slc25a3 PE=1 SV=1	0.53	0.156205	0.294726
Q8BMS1	ECHA	0.42	0.44	0.72	Trifunctional enzyme subunit alpha, mitochondrial OS=Mus musculus OX=10090 GN=Hadha PE=1 SV=1	0.526667	0.16773	0.318475
Q99LX0	PARK7	0.45	0.5	0.63	Protein/nucleic acid deglycase DJ-1 OS=Mus musculus OX=10090 GN=Park7 PE=1 SV=1	0.526667	0.0929157	0.176422
P62806	H4	0.48	0.57	0.53	Histone H4 OS=Mus musculus OX=10090 GN=Hist1h4a PE=1 SV=2	0.526667	0.0450925	0.0856187
Q9CZ13	QCR1	0.44	0.41	0.72	Cytochrome b-c1 complex subunit 1, mitochondrial OS=Mus musculus OX=10090 GN=Uqcrc1 PE=1 SV=2	0.523333	0.170978	0.326709
Q8BGH2	SAM50	0.54	0.56	0.44	Sorting and assembly machinery component 50 homolog OS=Mus musculus OX=10090 GN=Samm50 PE=1 SV=1	0.513333	0.064291	0.125242
Q9JHI5	IVD	0.39	0.46	0.68	Isovaleryl-CoA dehydrogenase, mitochondrial OS=Mus musculus OX=10090 GN=Ivd PE=1 SV=1	0.51	0.151327	0.296721
Q9DB77	QCR2	0.42	0.46	0.65	Cytochrome b-c1 complex subunit 2, mitochondrial OS=Mus musculus OX=10090 GN=Uqcrc2 PE=1 SV=1	0.51	0.122882	0.240945
P12787	COX5A	0.4	0.43	0.68	Cytochrome c oxidase subunit 5A, mitochondrial OS=Mus musculus OX=10090 GN=Cox5a PE=1 SV=2	0.503333	0.153731	0.305427
P11404	FABPH	0.44	0.56	0.51	Fatty acid-binding protein, heart OS=Mus musculus OX=10090 GN=Fabp3 PE=1 SV=5	0.503333	0.0602771	0.119756
Q07417	ACADS	0.41	0.4	0.69	Short-chain specific acyl-CoA dehydrogenase, mitochondrial OS=Mus musculus OX=10090 GN=Acads PE=1 SV=2	0.5	0.164621	0.329242
Q91VR2	ATPG	0.43	0.45	0.62	ATP synthase subunit gamma, mitochondrial OS=Mus musculus OX=10090 GN=Atp5f1c PE=1 SV=1	0.5	0.104403	0.208806
P03911	NU4M	0.42	0.41	0.65	NADH-ubiquinone oxidoreductase chain 4 OS=Mus musculus OX=10090 GN=Mtnd4 PE=1 SV=1	0.493333	0.135769	0.275208
P05202	AATM	0.42	0.44	0.62	Aspartate aminotransferase, mitochondrial OS=Mus musculus OX=10090 GN=Got2 PE=1 SV=1	0.493333	0.110151	0.22328
Q9QXX4	CMC2	0.44	0.45	0.59	Calcium-binding mitochondrial carrier protein Aralar2 OS=Mus musculus OX=10090 GN=Slc25a13 PE=1 SV=1	0.493333	0.083865	0.169997
O35683	NDUA1	0.46	0.48	0.54	NADH dehydrogenase [ubiquinone] 1 alpha subcomplex subunit 1 OS=Mus musculus OX=10090 GN=Ndufa1 PE=1 SV=1	0.493333	0.0416333	0.0843919
Q06185	ATP5I	0.38	0.41	0.67	ATP synthase subunit e, mitochondrial OS=Mus musculus OX=10090 GN=Atp5i PE=1 SV=2	0.486667	0.159478	0.327695
Q03265	ATPA	0.4	0.42	0.64	ATP synthase subunit alpha, mitochondrial OS=Mus musculus OX=10090 GN=Atp5f1a PE=1 SV=1	0.486667	0.133167	0.27363
P47199	QOR	0.58	0.42	0.45	Quinone oxidoreductase OS=Mus musculus OX=10090 GN=Cryz PE=1 SV=1	0.483333	0.085049	0.175963
Q9R0Y5-2	KAD1	0.4	0.43	0.61	Isoform 2 of Adenylate kinase isoenzyme 1 OS=Mus musculus OX=10090 GN=Ak1	0.48	0.113578	0.236621
P68372	TBB4B	0.54	0.45	0.45	Tubulin beta-4B chain OS=Mus musculus OX=10090 GN=Tubb4b PE=1 SV=1	0.48	0.0519615	0.108253
Q9CQQ7	AT5F1	0.37	0.4	0.66	ATP synthase F(0) complex subunit B1, mitochondrial OS=Mus musculus OX=10090 GN=Atp5f1 PE=1 SV=1	0.476667	0.159478	0.33457
Q9Z2Z6	MCAT	0.44	0.38	0.61	Mitochondrial carnitine/acylcarnitine carrier protein OS=Mus musculus OX=10090 GN=Slc25a20 PE=1 SV=1	0.476667	0.119304	0.250287
Q8K2B3	SDHA	0.44	0.39	0.59	Succinate dehydrogenase [ubiquinone] flavoprotein subunit, mitochondrial OS=Mus musculus OX=10090 GN=Sdha PE=1 SV=1	0.473333	0.104083	0.219894
Q9CQ69	QCR8	0.42	0.44	0.56	Cytochrome b-c1 complex subunit 8 OS=Mus musculus OX=10090 GN=Uqcrq PE=1 SV=3	0.473333	0.0757188	0.159969
Q9CQZ5	NDUA6	0.41	0.38	0.62	NADH dehydrogenase [ubiquinone] 1 alpha subcomplex subunit 6 OS=Mus musculus OX=10090 GN=Ndufa6 PE=1 SV=1	0.47	0.130767	0.278228
Q8BGY7	F210A	0.39	0.45	0.56	Protein FAM210A OS=Mus musculus OX=10090 GN=Fam210a PE=1 SV=1	0.466667	0.0862168	0.18475
P07356	ANXA2	0.4	0.44	0.56	Annexin A2 OS=Mus musculus OX=10090 GN=Anxa2 PE=1 SV=2	0.466667	0.0832666	0.178429
P56379	68MP	0.38	0.41	0.61	6.8 kDa mitochondrial proteolipid OS=Mus musculus OX=10090 GN=Mp68 PE=1 SV=1	0.466667	0.125033	0.267929
P56480	ATPB	0.38	0.41	0.61	ATP synthase subunit beta, mitochondrial OS=Mus musculus OX=10090 GN=Atp5f1b PE=1 SV=2	0.466667	0.125033	0.267929
P24527	LKHA4	0.42	0.38	0.59	Leukotriene A-4 hydrolase OS=Mus musculus OX=10090 GN=Lta4h PE=1 SV=4	0.463333	0.111505	0.240658
Q9D6J6	NDUV2	0.42	0.41	0.56	NADH dehydrogenase [ubiquinone] flavoprotein 2, mitochondrial OS=Mus musculus OX=10090 GN=Ndufv2 PE=1 SV=2	0.463333	0.083865	0.181004
P19536	COX5B	0.4	0.42	0.56	Cytochrome c oxidase subunit 5B, mitochondrial OS=Mus musculus OX=10090 GN=Cox5b PE=1 SV=1	0.46	0.087178	0.189517
Q9CR62	M2OM	0.42	0.4	0.55	Mitochondrial 2-oxoglutarate/malate carrier protein OS=Mus musculus OX=10090 GN=Slc25a11 PE=1 SV=3	0.456667	0.0814453	0.178347
Q7TMM9	TBB2A	0.46	0.45	0.46	Tubulin beta-2A chain OS=Mus musculus OX=10090 GN=Tubb2a PE=1 SV=1	0.456667	0.0057735	0.0126427
Q9CWF2	TBB2B	0.46	0.45	0.46	Tubulin beta-2B chain OS=Mus musculus OX=10090 GN=Tubb2b PE=1 SV=1	0.456667	0.0057735	0.0126427
Q9ERD7	TBB3	0.47	0.45	0.45	Tubulin beta-3 chain OS=Mus musculus OX=10090 GN=Tubb3 PE=1 SV=1	0.456667	0.011547	0.0252854
Q7TQ48-2	SRCA	0.46	0.52	0.38	Isoform 2 of Sarcalumenin OS=Mus musculus OX=10090 GN=Srl	0.453333	0.0702377	0.154936
Q78IK2	USMG5	0.37	0.42	0.56	Up-regulated during skeletal muscle growth protein 5 OS=Mus musculus OX=10090 GN=Usmg5 PE=1 SV=1	0.45	0.0984886	0.218864
Q9D6U8	F162A	0.34	0.39	0.59	Protein FAM162A OS=Mus musculus OX=10090 GN=Fam162a PE=1 SV=1	0.44	0.132288	0.300654
Q91YT0	NDUV1	0.36	0.38	0.55	NADH dehydrogenase [ubiquinone] flavoprotein 1, mitochondrial OS=Mus musculus OX=10090 GN=Ndufv1 PE=1 SV=1	0.43	0.104403	0.242798
Q91WS0	CISD1	0.42	0.36	0.5	CDGSH iron-sulfur domain-containing protein 1 OS=Mus musculus OX=10090 GN=Cisd1 PE=1 SV=1	0.426667	0.0702377	0.16462
O35857	TIM44	0.43	0.41	0.44	Mitochondrial import inner membrane translocase subunit TIM44 OS=Mus musculus OX=10090 GN=Timm44 PE=1 SV=2	0.426667	0.0152753	0.0358014
O08553	DPYL2	0.34	0.41	0.52	Dihydropyrimidinase-related protein 2 OS=Mus musculus OX=10090 GN=Dpysl2 PE=1 SV=2	0.423333	0.0907377	0.214341
Q6P8J7	KCRS	0.37	0.38	0.52	Creatine kinase S-type, mitochondrial OS=Mus musculus OX=10090 GN=Ckmt2 PE=1 SV=1	0.423333	0.083865	0.198106
Q9JII6	AK1A1	0.35	0.41	0.48	Alcohol dehydrogenase [NADP(+)] OS=Mus musculus OX=10090 GN=Akr1a1 PE=1 SV=3	0.413333	0.0650641	0.157413
Q02566	MYH6	0.44	0.42	0.38	Myosin-6 OS=Mus musculus OX=10090 GN=Myh6 PE=1 SV=2	0.413333	0.0305505	0.0739125
Q0II04	NEBL	0.36	0.36	0.51	Nebulette OS=Mus musculus OX=10090 GN=Nebl PE=1 SV=1	0.41	0.0866025	0.211226
Q9CPV4	GLOD4	0.4	0.34	0.49	Glyoxalase domain-containing protein 4 OS=Mus musculus OX=10090 GN=Glod4 PE=1 SV=1	0.41	0.0754983	0.184142
P26443	DHE3	0.3	0.37	0.54	Glutamate dehydrogenase 1, mitochondrial OS=Mus musculus OX=10090 GN=Glud1 PE=1 SV=1	0.403333	0.123423	0.306008
Q8BH64	EHD2	0.4	0.44	0.36	EH domain-containing protein 2 OS=Mus musculus OX=10090 GN=Ehd2 PE=1 SV=1	0.4	0.04	0.1
Q91Z83	MYH7	0.42	0.4	0.38	Myosin-7 OS=Mus musculus OX=10090 GN=Myh7 PE=2 SV=1	0.4	0.02	0.05
P09411	PGK1	0.32	0.35	0.53	Phosphoglycerate kinase 1 OS=Mus musculus OX=10090 GN=Pgk1 PE=1 SV=4	0.4	0.113578	0.283945
Q9WTP7	KAD3	0.38	0.44	0.36	GTP:AMP phosphotransferase AK3, mitochondrial OS=Mus musculus OX=10090 GN=Ak3 PE=1 SV=3	0.393333	0.0416333	0.105847
P04117	FABP4	0.36	0.34	0.48	Fatty acid-binding protein, adipocyte OS=Mus musculus OX=10090 GN=Fabp4 PE=1 SV=3	0.393333	0.0757188	0.192505
Q9D6Y7-2	MSRA	0.33	0.37	0.47	Isoform 2 of Mitochondrial peptide methionine sulfoxide reductase OS=Mus musculus OX=10090 GN=Msra	0.39	0.072111	0.1849
O88844	IDHC	0.33	0.38	0.46	Isocitrate dehydrogenase [NADP] cytoplasmic OS=Mus musculus OX=10090 GN=Idh1 PE=1 SV=2	0.39	0.0655744	0.168139
P07310	KCRM	0.31	0.34	0.51	Creatine kinase M-type OS=Mus musculus OX=10090 GN=Ckm PE=1 SV=1	0.386667	0.107858	0.278943
Q9Z1P6	NDUA7	0.32	0.31	0.51	NADH dehydrogenase [ubiquinone] 1 alpha subcomplex subunit 7 OS=Mus musculus OX=10090 GN=Ndufa7 PE=1 SV=3	0.38	0.112694	0.296564
O70250	PGAM2	0.33	0.33	0.46	Phosphoglycerate mutase 2 OS=Mus musculus OX=10090 GN=Pgam2 PE=1 SV=3	0.373333	0.0750555	0.201042
Q9DC70	NDUS7	0.29	0.35	0.48	NADH dehydrogenase [ubiquinone] iron-sulfur protein 7, mitochondrial OS=Mus musculus OX=10090 GN=Ndufs7 PE=1 SV=1	0.373333	0.0971253	0.260157
P16332	MUTA	0.29	0.4	0.42	Methylmalonyl-CoA mutase, mitochondrial OS=Mus musculus OX=10090 GN=Mut PE=1 SV=2	0.37	0.07	0.189189
Q2TPA8	HSDL2	0.31	0.41	0.39	Hydroxysteroid dehydrogenase-like protein 2 OS=Mus musculus OX=10090 GN=Hsdl2 PE=1 SV=1	0.37	0.052915	0.143014
P83940	ELOC	0.38	0.33	0.4	Elongin-C OS=Mus musculus OX=10090 GN=Eloc PE=1 SV=1	0.37	0.0360555	0.0974473
P00397	COX1	0.36	0.38	0.37	Cytochrome c oxidase subunit 1 OS=Mus musculus OX=10090 GN=Mtco1 PE=1 SV=2	0.37	0.01	0.027027
Q9CQA3	SDHB	0.3	0.31	0.49	Succinate dehydrogenase [ubiquinone] iron-sulfur subunit, mitochondrial OS=Mus musculus OX=10090 GN=Sdhb PE=1 SV=1	0.366667	0.106927	0.291618
Q9JI91	ACTN2	0.39	0.4	0.31	Alpha-actinin-2 OS=Mus musculus OX=10090 GN=Actn2 PE=1 SV=2	0.366667	0.0493288	0.134533
P06745	G6PI	0.31	0.33	0.45	Glucose-6-phosphate isomerase OS=Mus musculus OX=10090 GN=Gpi PE=1 SV=4	0.363333	0.0757188	0.2084
P14152	MDHC	0.28	0.3	0.5	Malate dehydrogenase, cytoplasmic OS=Mus musculus OX=10090 GN=Mdh1 PE=1 SV=3	0.36	0.121655	0.337931
Q7TMF3	NDUAC	0.28	0.37	0.43	NADH dehydrogenase [ubiquinone] 1 alpha subcomplex subunit 12 OS=Mus musculus OX=10090 GN=Ndufa12 PE=1 SV=2	0.36	0.0754983	0.209718
Q64727	VINC	0.34	0.33	0.4	Vinculin OS=Mus musculus OX=10090 GN=Vcl PE=1 SV=4	0.356667	0.0378594	0.106148
P50544	ACADV	0.39	0.42	0.24	Very long-chain specific acyl-CoA dehydrogenase, mitochondrial OS=Mus musculus OX=10090 GN=Acadvl PE=1 SV=3	0.35	0.0964365	0.275533
P19783	COX41	0.31	0.32	0.42	Cytochrome c oxidase subunit 4 isoform 1, mitochondrial OS=Mus musculus OX=10090 GN=Cox4i1 PE=1 SV=2	0.35	0.0608276	0.173793
Q9D020-1	5NT3A	0.33	0.38	0.34	Isoform 1 of Cytosolic 5'-nucleotidase 3A OS=Mus musculus OX=10090 GN=Nt5c3a	0.35	0.0264575	0.0755929
P10649	GSTM1	0.3	0.3	0.44	Glutathione S-transferase Mu 1 OS=Mus musculus OX=10090 GN=Gstm1 PE=1 SV=2	0.346667	0.080829	0.233161
P62849-2	RS24	0.35	0.36	0.33	Isoform 2 of 40S ribosomal protein S24 OS=Mus musculus OX=10090 GN=Rps24	0.346667	0.0152753	0.0440632
P14824	ANXA6	0.3	0.28	0.44	Annexin A6 OS=Mus musculus OX=10090 GN=Anxa6 PE=1 SV=3	0.34	0.087178	0.256406
Q9JKS4-5	LDB3	0.26	0.38	0.38	Isoform 5 of LIM domain-binding protein 3 OS=Mus musculus OX=10090 GN=Ldb3	0.34	0.069282	0.203771
P38647	GRP75	0.28	0.33	0.4	Stress-70 protein, mitochondrial OS=Mus musculus OX=10090 GN=Hspa9 PE=1 SV=3	0.336667	0.0602771	0.179041
P97742	CPT1A	0.24	0.33	0.43	Carnitine O-palmitoyltransferase 1, liver isoform OS=Mus musculus OX=10090 GN=Cpt1a PE=1 SV=4	0.333333	0.0950438	0.285132
P63030	MPC1	0.3	0.26	0.44	Mitochondrial pyruvate carrier 1 OS=Mus musculus OX=10090 GN=Mpc1 PE=1 SV=1	0.333333	0.0945163	0.283549
Q99NB1	ACS2L	0.31	0.28	0.41	Acetyl-coenzyme A synthetase 2-like, mitochondrial OS=Mus musculus OX=10090 GN=Acss1 PE=1 SV=1	0.333333	0.0680686	0.204206
P0DP26	CALM1	0.32	0.34	0.33	Calmodulin-1 OS=Mus musculus OX=10090 GN=Calm1 PE=1 SV=1	0.33	0.01	0.030303
P24549	AL1A1	0.32	0.34	0.33	Retinal dehydrogenase 1 OS=Mus musculus OX=10090 GN=Aldh1a1 PE=1 SV=5	0.33	0.01	0.030303
Q8VDN2	AT1A1	0.31	0.34	0.32	Sodium/potassium-transporting ATPase subunit alpha-1 OS=Mus musculus OX=10090 GN=Atp1a1 PE=1 SV=1	0.323333	0.0152753	0.047243
Q60676	PPP5	0.3	0.37	0.29	Serine/threonine-protein phosphatase 5 OS=Mus musculus OX=10090 GN=Ppp5c PE=1 SV=3	0.32	0.043589	0.136216
P48036	ANXA5	0.27	0.25	0.43	Annexin A5 OS=Mus musculus OX=10090 GN=Anxa5 PE=1 SV=1	0.316667	0.0986577	0.31155
P16858	G3P	0.27	0.28	0.39	Glyceraldehyde-3-phosphate dehydrogenase OS=Mus musculus OX=10090 GN=Gapdh PE=1 SV=2	0.313333	0.0665833	0.2125
Q9Z2U1	PSA5	0.27	0.32	0.35	Proteasome subunit alpha type-5 OS=Mus musculus OX=10090 GN=Psma5 PE=1 SV=1	0.313333	0.0404145	0.128983
P60710	ACTB	0.29	0.33	0.3	Actin, cytoplasmic 1 OS=Mus musculus OX=10090 GN=Actb PE=1 SV=1	0.306667	0.0208167	0.0678804
P63260	ACTG	0.29	0.33	0.3	Actin, cytoplasmic 2 OS=Mus musculus OX=10090 GN=Actg1 PE=1 SV=1	0.306667	0.0208167	0.0678804
P63158	HMGB1	0.31	0.26	0.34	High mobility group protein B1 OS=Mus musculus OX=10090 GN=Hmgb1 PE=1 SV=2	0.303333	0.0404145	0.133235
Q99JI4	PSMD6	0.29	0.32	0.3	26S proteasome non-ATPase regulatory subunit 6 OS=Mus musculus OX=10090 GN=Psmd6 PE=1 SV=1	0.303333	0.0152753	0.050358
P62911	RL32	0.27	0.26	0.37	60S ribosomal protein L32 OS=Mus musculus OX=10090 GN=Rpl32 PE=1 SV=2	0.3	0.0608276	0.202759
P31001	DESM	0.34	0.33	0.22	Desmin OS=Mus musculus OX=10090 GN=Des PE=1 SV=3	0.296667	0.0665833	0.224438
Q9D0K2	SCOT1	0.26	0.27	0.36	Succinyl-CoA:3-ketoacid coenzyme A transferase 1, mitochondrial OS=Mus musculus OX=10090 GN=Oxct1 PE=1 SV=1	0.296667	0.0550757	0.185648
P16125	LDHB	0.24	0.25	0.39	L-lactate dehydrogenase B chain OS=Mus musculus OX=10090 GN=Ldhb PE=1 SV=2	0.293333	0.083865	0.285903
Q99JY0	ECHB	0.25	0.24	0.39	Trifunctional enzyme subunit beta, mitochondrial OS=Mus musculus OX=10090 GN=Hadhb PE=1 SV=1	0.293333	0.083865	0.285903
P17742	PPIA	0.23	0.3	0.35	Peptidyl-prolyl cis-trans isomerase A OS=Mus musculus OX=10090 GN=Ppia PE=1 SV=2	0.293333	0.0602771	0.20549
P46935	NEDD4	0.3	0.25	0.32	E3 ubiquitin-protein ligase NEDD4 OS=Mus musculus OX=10090 GN=Nedd4 PE=1 SV=3	0.29	0.0360555	0.124329
P34914	HYES	0.28	0.28	0.31	Bifunctional epoxide hydrolase 2 OS=Mus musculus OX=10090 GN=Ephx2 PE=1 SV=2	0.29	0.0173205	0.0597259
P26040	EZRI	0.24	0.32	0.28	Ezrin OS=Mus musculus OX=10090 GN=Ezr PE=1 SV=3	0.28	0.04	0.142857
P05064	ALDOA	0.24	0.26	0.32	Fructose-bisphosphate aldolase A OS=Mus musculus OX=10090 GN=Aldoa PE=1 SV=2	0.273333	0.0416333	0.152317
Q6P069-2	SORCN	0.3	0.27	0.24	Isoform 2 of Sorcin OS=Mus musculus OX=10090 GN=Sri	0.27	0.03	0.111111
P58771	TPM1	0.28	0.28	0.25	Tropomyosin alpha-1 chain OS=Mus musculus OX=10090 GN=Tpm1 PE=1 SV=1	0.27	0.0173205	0.06415
Q05793	PGBM	0.28	0.27	0.23	Basement membrane-specific heparan sulfate proteoglycan core protein OS=Mus musculus OX=10090 GN=Hspg2 PE=1 SV=1	0.26	0.0264575	0.10176
P62858	RS28	0.24	0.25	0.29	40S ribosomal protein S28 OS=Mus musculus OX=10090 GN=Rps28 PE=1 SV=1	0.26	0.0264575	0.10176
O55143	AT2A2	0.26	0.26	0.25	Sarcoplasmic/endoplasmic reticulum calcium ATPase 2 OS=Mus musculus OX=10090 GN=Atp2a2 PE=1 SV=2	0.256667	0.0057735	0.0224942
O55143-2	AT2A2	0.26	0.26	0.25	Isoform 2 of Sarcoplasmic/endoplasmic reticulum calcium ATPase 2 OS=Mus musculus OX=10090 GN=Atp2a2	0.256667	0.0057735	0.0224942
P51885	LUM	0.23	0.27	0.26	Lumican OS=Mus musculus OX=10090 GN=Lum PE=1 SV=2	0.253333	0.0208167	0.082171
O70468	MYPC3	0.23	0.25	0.27	Myosin-binding protein C, cardiac-type OS=Mus musculus OX=10090 GN=Mybpc3 PE=1 SV=1	0.25	0.02	0.08
P26043	RADI	0.24	0.21	0.29	Radixin OS=Mus musculus OX=10090 GN=Rdx PE=1 SV=3	0.246667	0.0404145	0.163843
P61205	ARF3	0.22	0.23	0.29	ADP-ribosylation factor 3 OS=Mus musculus OX=10090 GN=Arf3 PE=2 SV=2	0.246667	0.0378594	0.153484
P84078	ARF1	0.22	0.23	0.29	ADP-ribosylation factor 1 OS=Mus musculus OX=10090 GN=Arf1 PE=1 SV=2	0.246667	0.0378594	0.153484
P68040	RACK1	0.2	0.22	0.31	Receptor of activated protein C kinase 1 OS=Mus musculus OX=10090 GN=Rack1 PE=1 SV=3	0.243333	0.0585947	0.2408
Q6ZWV3	RL10	0.22	0.26	0.25	60S ribosomal protein L10 OS=Mus musculus OX=10090 GN=Rpl10 PE=1 SV=3	0.243333	0.0208167	0.0855479
Q9WUB3	PYGM	0.21	0.2	0.31	Glycogen phosphorylase, muscle form OS=Mus musculus OX=10090 GN=Pygm PE=1 SV=3	0.24	0.0608276	0.253448
Q8BP67	RL24	0.21	0.22	0.28	60S ribosomal protein L24 OS=Mus musculus OX=10090 GN=Rpl24 PE=1 SV=2	0.236667	0.0378594	0.159969
Q9D1D4-2	TMEDA	0.22	0.26	0.22	Isoform 2 of Transmembrane emp24 domain-containing protein 10 OS=Mus musculus OX=10090 GN=Tmed10	0.233333	0.023094	0.0989743
O55142	RL35A	0.17	0.24	0.28	60S ribosomal protein L35a OS=Mus musculus OX=10090 GN=Rpl35a PE=1 SV=2	0.23	0.0556776	0.242077
P27773	PDIA3	0.19	0.23	0.27	Protein disulfide-isomerase A3 OS=Mus musculus OX=10090 GN=Pdia3 PE=1 SV=2	0.23	0.04	0.173913
Q6PHZ2-2	KCC2D	0.17	0.26	0.24	Isoform 2 of Calcium/calmodulin-dependent protein kinase type II subunit delta OS=Mus musculus OX=10090 GN=Camk2d	0.223333	0.0472582	0.211604
Q9DCW4	ETFB	0.16	0.21	0.29	Electron transfer flavoprotein subunit beta OS=Mus musculus OX=10090 GN=Etfb PE=1 SV=3	0.22	0.0655744	0.298065
P24369	PPIB	0.22	0.22	0.21	Peptidyl-prolyl cis-trans isomerase B OS=Mus musculus OX=10090 GN=Ppib PE=1 SV=2	0.216667	0.0057735	0.0266469
P63001	RAC1	0.21	0.19	0.22	Ras-related C3 botulinum toxin substrate 1 OS=Mus musculus OX=10090 GN=Rac1 PE=1 SV=1	0.206667	0.0152753	0.0739125
P07724	ALBU	0.15	0.28	0.18	Serum albumin OS=Mus musculus OX=10090 GN=Alb PE=1 SV=3	0.203333	0.0680686	0.334764
P61982	1433G	0.19	0.15	0.27	14-3-3 protein gamma OS=Mus musculus OX=10090 GN=Ywhag PE=1 SV=2	0.203333	0.061101	0.300497
Q8CI94	PYGB	0.18	0.18	0.25	Glycogen phosphorylase, brain form OS=Mus musculus OX=10090 GN=Pygb PE=1 SV=3	0.203333	0.0404145	0.19876
Q1XH17	TRI72	0.23	0.21	0.17	Tripartite motif-containing protein 72 OS=Mus musculus OX=10090 GN=Trim72 PE=1 SV=1	0.203333	0.0305505	0.150248
P63017	HSP7C	0.19	0.19	0.22	Heat shock cognate 71 kDa protein OS=Mus musculus OX=10090 GN=Hspa8 PE=1 SV=1	0.2	0.0173205	0.0866025
P62245	RS15A	0.17	0.17	0.25	40S ribosomal protein S15a OS=Mus musculus OX=10090 GN=Rps15a PE=1 SV=2	0.196667	0.046188	0.234854
P04186	CFAB	0.16	0.21	0.21	Complement factor B OS=Mus musculus OX=10090 GN=Cfb PE=1 SV=2	0.193333	0.0288675	0.149315
Q78ZA7	NP1L4	0.22	0.2	0.15	Nucleosome assembly protein 1-like 4 OS=Mus musculus OX=10090 GN=Nap1l4 PE=1 SV=1	0.19	0.0360555	0.189766
P68510	1433F	0.19	0.16	0.22	14-3-3 protein eta OS=Mus musculus OX=10090 GN=Ywhah PE=1 SV=2	0.19	0.03	0.157895
Q8CI51-2	PDLI5	0.15	0.14	0.23	Isoform 2 of PDZ and LIM domain protein 5 OS=Mus musculus OX=10090 GN=Pdlim5	0.173333	0.0493288	0.284589
Q99KQ4	NAMPT	0.13	0.2	0.17	Nicotinamide phosphoribosyltransferase OS=Mus musculus OX=10090 GN=Nampt PE=1 SV=1	0.166667	0.0351188	0.210713
P57776-2	EF1D	0.14	0.16	0.2	Isoform 2 of Elongation factor 1-delta OS=Mus musculus OX=10090 GN=Eef1d	0.166667	0.0305505	0.183303
Q99L47	F10A1	0.14	0.16	0.2	Hsc70-interacting protein OS=Mus musculus OX=10090 GN=St13 PE=1 SV=1	0.166667	0.0305505	0.183303
Q9QYG0-2	NDRG2	0.15	0.14	0.2	Isoform 2 of Protein NDRG2 OS=Mus musculus OX=10090 GN=Ndrg2	0.163333	0.0321455	0.196809
P48787	TNNI3	0.15	0.17	0.17	Troponin I, cardiac muscle OS=Mus musculus OX=10090 GN=Tnni3 PE=1 SV=2	0.163333	0.011547	0.070696
O35459	ECH1	0.16	0.15	0.14	Delta(3,5)-Delta(2,4)-dienoyl-CoA isomerase, mitochondrial OS=Mus musculus OX=10090 GN=Ech1 PE=1 SV=1	0.15	0.01	0.0666667
P60843	IF4A1	0.13	0.14	0.11	Eukaryotic initiation factor 4A-I OS=Mus musculus OX=10090 GN=Eif4a1 PE=1 SV=1	0.126667	0.0152753	0.120594
O35887	CALU	0.13	0.11	0.11	Calumenin OS=Mus musculus OX=10090 GN=Calu PE=1 SV=1	0.116667	0.011547	0.0989743
P17751	TPIS	0.1	0.11	0.13	Triosephosphate isomerase OS=Mus musculus OX=10090 GN=Tpi1 PE=1 SV=4	0.113333	0.0152753	0.134782
Q9QYB1	CLIC4	0.08	0.07	0.09	Chloride intracellular channel protein 4 OS=Mus musculus OX=10090 GN=Clic4 PE=1 SV=3	0.08	0.01	0.125
P35385	HSPB7	0.05	0.05	0.04	Heat shock protein beta-7 OS=Mus musculus OX=10090 GN=Hspb7 PE=1 SV=3	0.0466667	0.0057735	0.123718
Q921I1	TRFE	0.04	0.04	0.04	Serotransferrin OS=Mus musculus OX=10090 GN=Tf PE=1 SV=1	0.04	0	0
P01027	CO3	0.04	0.04	0.02	Complement C3 OS=Mus musculus OX=10090 GN=C3 PE=1 SV=3	0.0333333	0.011547	0.34641
P07759	SPA3K	0.03	0.03	0.03	Serine protease inhibitor A3K OS=Mus musculus OX=10090 GN=Serpina3k PE=1 SV=2	0.03	0	0
Q91WP6	SPA3N	0.03	0.03	0.03	Serine protease inhibitor A3N OS=Mus musculus OX=10090 GN=Serpina3n PE=1 SV=1	0.03	0	0
P23953	EST1C	0.02	0.02	0.01	Carboxylesterase 1C OS=Mus musculus OX=10090 GN=Ces1c PE=1 SV=4	0.0166667	0.0057735	0.34641

[truncated: 10 more sheets: TableS8_Liver, TableS8_Lung, TableS8_Kidney, TableS8_Spleen, TableS9, TableS10, TableS11, TableS12, TableS13, TableS14]
